# Supplementary material for: Association between semi-quantitative microbial load and respiratory symptoms among Thai military recruits: a prospective cohort study
Source: BMC Infect Dis. 2018 Sep 14;18:462. doi: 10.1186/s12879-018-3358-4 (PMC6137728; doi:10.1186/s12879-018-3358-4)
Supplement: Supplementary file 1 — Dataset. Title of data: Semi-quantitative microbial load in throat and nasal swab samples from Thai Army recruits. Description of data: Semi-quantitative microbial load in non-acute and acute throat and nasal swab samples from Thai Army recruits, determined using a commercial multiplex real-time PCR assay comprising 33 bacterial, viral and fungal targets; includes names, labels, and coding for individual variables. (XLS 311 kb) [file 12879_2018_3358_MOESM1_ESM.xls]

## Sheet: variables
Variable	Label	Coding
acute_sample	Acute or non-acute samples	Acute= acute specimen collected from individual with upper respiratory tract infection at the start, end or during 10-week training periods
		Baseline or Follow-up= Non-acute specimen collected from asymptomatic individual at start or end of 10-week training periods
type	Timepoint of sample collection	R0= Specimen collected at the start of 10-week training periods
		R1= Specimen collected during 10-week follow-up (first illness episode)
		R2= Specimen collected during 10-week follow-up (second illness episode)
		RF= Specimen collected at the end of 10-week training periods
ftd33iceav	Cycle threshold value for positive control
ftd33flua	Cycle threshold value for Influenza A
ftd33rhino	Cycle threshold value for rhinovirus
ftd33flub	Cycle threshold value for influenza B
ftd33pdmh1n1	Cycle threshold value for influenza A (H1N1)
ftd33cor229	Cycle threshold value for coronavirus 229
ftd33cor63	Cycle threshold value for coronavirus 63
ftd33hku1	Cycle threshold value for coronavirus HKU1
ftd33cor43	Cycle threshold value for coronavirus 43
ftd33para3	Cycle threshold value for parainfluenza 3
ftd33para2	Cycle threshold value for parainfluenza 2
ftd33para4	Cycle threshold value for parainfluenza 4
ftd33para1	Cycle threshold value for parainfluenza 1
ftd33hmpvab	Cycle threshold value for human metapneumovirus
ftd33hbov	Cycle threshold value for bocavirus
ftd33mpneu	Cycle threshold value for Mycoplasma pneumoniae
ftd33rsvab	Cycle threshold value for respiratory syncytial virus
ftd33hpev	Cycle threshold value for parechovirus
ftd33ev	Cycle threshold value for enterovirus
ftd33hadv	Cycle threshold value for adenovirus
ftd33saur	Cycle threshold value for Staphylococcus aureus
ftd33cpneu	Cycle threshold value for Chlamydophila pneumoniae
ftd33hib	Cycle threshold value for Haemophilus influenzae B
ftd33spneu	Cycle threshold value for Streptococcus pneumoniae
ftd33pcp	Cycle threshold value for Pneumocystis jirovecii
ftd33legio	Cycle threshold value for Legionella pneumophila
ftd33kpneu	Cycle threshold value for Klebsiella pneumoniae
ftd33salm	Cycle threshold value for Salmonella
ftd33morax	Cycle threshold value for Moraxella catarrhalis
ftd33fluc	Cycle threshold value for influenza C
ftd33bord	Cycle threshold value for Bordetella pertussis
ftd33haeinf	Cycle threshold value for Haemophilus influenzae (non-B)
ftd33flua_01	Sample positive or negative for influenza A	0= sample negative for organism; 1= sample positive for organism
ftd33rhino_01	Sample positive or negative for rhinovirus	0= sample negative for organism; 1= sample positive for organism
ftd33flub_01	Sample positive or negative for influenza B	0= sample negative for organism; 1= sample positive for organism
ftd33pdmh1n1_01	Sample positive or negative for influenza A (H1N1)	0= sample negative for organism; 1= sample positive for organism
ftd33cor229_01	Sample positive or negative for coronavirus 229	0= sample negative for organism; 1= sample positive for organism
ftd33cor63_01	Sample positive or negative for coronavirus 63	0= sample negative for organism; 1= sample positive for organism
ftd33hku1_01	Sample positive or negative for coronavirus HKU1	0= sample negative for organism; 1= sample positive for organism
ftd33cor43_01	Sample positive or negative for coronavirus 43	0= sample negative for organism; 1= sample positive for organism
ftd33para3_01	Sample positive or negative for parainfluenza 3	0= sample negative for organism; 1= sample positive for organism
ftd33para2_01	Sample positive or negative for parainfluenza 2	0= sample negative for organism; 1= sample positive for organism
ftd33para4_01	Sample positive or negative for parainfluenza 4	0= sample negative for organism; 1= sample positive for organism
ftd33para1_01	Sample positive or negative for parainfluenza 1	0= sample negative for organism; 1= sample positive for organism
ftd33hmpvab_01	Sample positive or negative for human metapneumovirus	0= sample negative for organism; 1= sample positive for organism
ftd33hbov_01	Sample positive or negative for human Bocavirus	0= sample negative for organism; 1= sample positive for organism
ftd33mpneu_01	Sample positive or negative for Mycoplasma pneumoniae	0= sample negative for organism; 1= sample positive for organism
ftd33rsvab_01	Sample positive or negative for respiratory syncytial virus	0= sample negative for organism; 1= sample positive for organism
ftd33hpev_01	Sample positive or negative for human Parechovirus	0= sample negative for organism; 1= sample positive for organism
ftd33ev_01	Sample positive or negative for enterovirus	0= sample negative for organism; 1= sample positive for organism
ftd33hadv_01	Sample positive or negative for human Adenovirus	0= sample negative for organism; 1= sample positive for organism
ftd33saur_01	Sample positive or negative for Staphylococcus aureus	0= sample negative for organism; 1= sample positive for organism
ftd33cpneu_01	Sample positive or negative for Chlamydophila pneumoniae	0= sample negative for organism; 1= sample positive for organism
ftd33hib_01	Sample positive or negative for Haemophilus influenzae B	0= sample negative for organism; 1= sample positive for organism
ftd33spneu_01	Sample positive or negative for Streptococcus pneumoniae	0= sample negative for organism; 1= sample positive for organism
ftd33pcp_01	Sample positive or negative for Pneumocystis jirovecii	0= sample negative for organism; 1= sample positive for organism
ftd33legio_01	Sample positive or negative for Legionella pneumophila	0= sample negative for organism; 1= sample positive for organism
ftd33kpneu_01	Sample positive or negative for Klebsiella pneumoniae	0= sample negative for organism; 1= sample positive for organism
ftd33salm_01	Sample positive or negative for Salmonella	0= sample negative for organism; 1= sample positive for organism
ftd33morax_01	Sample positive or negative for Moraxella catarrhalis	0= sample negative for organism; 1= sample positive for organism
ftd33fluc_01	Sample positive or negative for influenza C	0= sample negative for organism; 1= sample positive for organism
ftd33bord_01	Sample positive or negative for Bordetella pertussis	0= sample negative for organism; 1= sample positive for organism
ftd33haeinf_01	Sample positive or negative for Haemophilus influenzae (non-B)	0= sample negative for organism; 1= sample positive for organism
pathogen_count	Number of pathogens found in sample	continuous number
ftd33saur_01single	Staphylococcus aureus	0= organism was not identified in the sample; 1= organism was the sole identified in the sample; 2= organism was identified in the sample together with one or more other organisms
ftd33cpneu_01single	Chlamydophila pneumoniae	0= organism was not identified in the sample; 1= organism was the sole identified in the sample; 2= organism was identified in the sample together with one or more other organisms
ftd33hib_01single	Haemophilus influenzae B	0= organism was not identified in the sample; 1= organism was the sole identified in the sample; 2= organism was identified in the sample together with one or more other organisms
ftd33spneu_01single	Streptococcus pneumoniae	0= organism was not identified in the sample; 1= organism was the sole identified in the sample; 2= organism was identified in the sample together with one or more other organisms
ftd33pcp_01single	Pneumocystis jirovecii	0= organism was not identified in the sample; 1= organism was the sole identified in the sample; 2= organism was identified in the sample together with one or more other organisms
ftd33legio_01single	Legionella pneumophila	0= organism was not identified in the sample; 1= organism was the sole identified in the sample; 2= organism was identified in the sample together with one or more other organisms
ftd33kpneu_01single	Klebsiella pneumoniae	0= organism was not identified in the sample; 1= organism was the sole identified in the sample; 2= organism was identified in the sample together with one or more other organisms
ftd33salm_01single	Salmonella	0= organism was not identified in the sample; 1= organism was the sole identified in the sample; 2= organism was identified in the sample together with one or more other organisms
ftd33morax_01single	Moraxella catarrhalis	0= organism was not identified in the sample; 1= organism was the sole identified in the sample; 2= organism was identified in the sample together with one or more other organisms
ftd33bord_01single	Bordetella pertussis	0= organism was not identified in the sample; 1= organism was the sole identified in the sample; 2= organism was identified in the sample together with one or more other organisms
ftd33haeinf_01single	Haemophilus influenzae (non-B)	0= organism was not identified in the sample; 1= organism was the sole identified in the sample; 2= organism was identified in the sample together with one or more other organisms

## Sheet: dataset
acute_sample	type	ftd33iceav	ftd33flua	ftd33rhino	ftd33flub	ftd33pdmh1n1	ftd33cor229	ftd33cor63	ftd33hku1	ftd33cor43	ftd33para3	ftd33para2	ftd33para4	ftd33para1	ftd33hmpvab	ftd33hbov	ftd33mpneu	ftd33rsvab	ftd33hpev	ftd33ev	ftd33hadv	ftd33saur	ftd33cpneu	ftd33hib	ftd33spneu	ftd33pcp	ftd33legio	ftd33kpneu	ftd33salm	ftd33morax	ftd33fluc	ftd33bord	ftd33haeinf	ftd33flua_01	ftd33rhino_01	ftd33flub_01	ftd33pdmh1n1_01	ftd33cor229_01	ftd33cor63_01	ftd33hku1_01	ftd33cor43_01	ftd33para3_01	ftd33para2_01	ftd33para4_01	ftd33para1_01	ftd33hmpvab_01	ftd33hbov_01	ftd33mpneu_01	ftd33rsvab_01
Acute	R0	28.28	33	33	33	33	33	33	33	33	33	33	33	33	33	33	33	33	33	33	33	33	33	28.72	33	33	33	34.61	33	33	33	33	30.18	0	0	0	0	0	0	0	0	0	0	0	0	0	0	0	0
Acute	R0	28.55	33	33	33	33	33	33	33	33	33	33	33	33	33	33	33	33	33	33	33	33	33	34.68	33	33	33	32.1	33	37.6	33	33	32.7	0	0	0	0	0	0	0	0	0	0	0	0	0	0	0	0
Acute	R0	27.22	33	33	33	33	33	33	33	33	33	33	33	33	33	33	33	33	33	33	33	33	33	29.33	34.8	33	33	29.66	33	33	33	33	33	0	0	0	0	0	0	0	0	0	0	0	0	0	0	0	0
Acute	R0	27.78	33	33	33	33	33	33	33	33	33	33	33	33	33	33	33	33	33	33	33	33	33	29.18	27.14	33	33	32.32	33	33	33	33	31.02	0	0	0	0	0	0	0	0	0	0	0	0	0	0	0	0
Acute	R0	27.94	33	33	33	33	33	33	33	33	33	33	33	33	33	33	33	33	33	33	33	33	33	29.02	33	33	33	33.03	33	28.77	33	33	27.69	0	0	0	0	0	0	0	0	0	0	0	0	0	0	0	0
Acute	R0	27.38	33	33	33	33	33	33	33	33	33	33	33	33	33	33	33	33	33	33	33	33.61	33	32.05	33	33	33	33.67	33	33	33	33	33	0	0	0	0	0	0	0	0	0	0	0	0	0	0	0	0
Acute	R0	27.25	33	33	33	33	33	33	33	33	33	33	33	33	33	33	33	33	33	33	33	33	33	28.07	33	33	33	34.79	33	33.1	33	33	33	0	0	0	0	0	0	0	0	0	0	0	0	0	0	0	0
Acute	R0	29.68	33	33	33	33	33	33	33	33	33	33	33	33	33	33	33	33	33	33	33	33	33	28.24	33	33	33	31.46	33	31.49	33	33	33	0	0	0	0	0	0	0	0	0	0	0	0	0	0	0	0
Acute	R0	27.75	33	35.21	33	33	33	33	33	33	33	33	33	33	33	33	33	33	33	33	33	33	33	28.77	33	33	33	29.85	33	33	33	33	31.43	0	0	0	0	0	0	0	0	0	0	0	0	0	0	0	0
Acute	R0	29.18	33	31.65	33	33	33	33	33	33	33	33	33	33	33	33	33	33	33	33	33	31.08	33	28.63	33	33	33	32.68	33	33	33	33	30.73	0	1	0	0	0	0	0	0	0	0	0	0	0	0	0	0
Acute	R0	27.86	33	33	33	33	33	33	33	33	33	33	33	33	33	33	33	33	33	33	33	33	33	30.23	33	33	29.92	34.09	33	33	33	33	33	0	0	0	0	0	0	0	0	0	0	0	0	0	0	0	0
Acute	R0	27.06	33	33	33	33	33	33	33	33	33	33	33	33	33	33	33	33	33	33	33	33	33	31.48	33	33	33	35.59	33	34.73	33	33	33	0	0	0	0	0	0	0	0	0	0	0	0	0	0	0	0
Acute	R0	28.32	33	33	33	33	33	33	33	33	33	33	29.97	33	33	33	33	33	33	33	33	33	33	31.26	33	33	33	35.27	33	33	33	33	28.84	0	0	0	0	0	0	0	0	0	0	1	0	0	0	0	0
Acute	R0	28.8	33	33	33	33	33	33	33	33	33	33	33	33	33	33	33	33	33	33	33	33	33	31.99	33	33	33	33	33	33	33	33	33	0	0	0	0	0	0	0	0	0	0	0	0	0	0	0	0
Acute	R1	29.53	33	33	33	33	33	33	33	33	33	33	33	33	33	33	33	33	33	33	33	33	33	25.51	33	33	33	33	33	33	33	33	33	0	0	0	0	0	0	0	0	0	0	0	0	0	0	0	0
Acute	R1	29.07	33	32.92	33	33	33	33	33	33	33	33	33	33	33	33	33	33	33	33	33	33	33	27.26	33	33	33.74	31.25	33	33	33	33	31.45	0	1	0	0	0	0	0	0	0	0	0	0	0	0	0	0
Acute	R1	29.49	33	27.9	33	33	33	21.87	33	33	33	33	33	33	33	33	33	33	33	33	33	33	33	27.39	33	33	33	33	33	33	33	33	33	0	1	0	0	0	1	0	0	0	0	0	0	0	0	0	0
Acute	R1	29.45	33	31.17	33	33	33	33	33	33	33	33	33	33	33	33	33	33	33	33	33	33	33	28.02	33	33	33	33	33	33	33	33	33	0	1	0	0	0	0	0	0	0	0	0	0	0	0	0	0
Acute	R1	29.24	33	33	33	33	33	33	33	33	33	33	33	33	33	33	33	33	33	33	33	33	33	23.8	33	33	33	33	33	33	33	33	33	0	0	0	0	0	0	0	0	0	0	0	0	0	0	0	0
Acute	R1	29.78	33	29	33	33	33	33	33	33	33	33	33	33	34.09	33	33	33	33	33	33	33	33	28.03	33	33	33	28.85	33	33	33	33	28.09	0	1	0	0	0	0	0	0	0	0	0	0	0	0	0	0
Acute	R1	29.43	33	28.93	33	33	33	33	33	33	33	33	33	33	33	33	33	33	33	33	33	31.52	33	28.22	33	33	33	33	33	33	33	33	33	0	1	0	0	0	0	0	0	0	0	0	0	0	0	0	0
Acute	R1	30.16	33	25.43	33	33	33	33	33	33	33	33	33	33	33	33	33	33	33	33	33	33	33	33	30.35	33	33	33	33	33	33	33	33	0	1	0	0	0	0	0	0	0	0	0	0	0	0	0	0
Acute	R1	30.14	33	33	33	33	33	33	33	33	33	33	33	33	33	33	33	33	33	33	33	33	33	32.69	33	33	33	33	33	33	33	33	33	0	0	0	0	0	0	0	0	0	0	0	0	0	0	0	0
Acute	R1	30.1	33	33	33	33	33	33	33	33	33	33	33	33	33	33	33	33	33	33	33	34.39	33	28.32	33	33	33	33	33	33	33	33	33	0	0	0	0	0	0	0	0	0	0	0	0	0	0	0	0
Acute	R1	30.2	33	33	33	33	33	33	33	33	33	33	33	33	33	33	33	33	33	33	33	33	33	29.71	33	33	33	33	33	33	33	33	26.22	0	0	0	0	0	0	0	0	0	0	0	0	0	0	0	0
Acute	R1	30.29	33	30.19	33	33	33	23.31	33	33	33	33	33	33	33	33	33.18	33	33	33	33	33	33	29	33	33	33	33	33	33	33	33	33	0	1	0	0	0	1	0	0	0	0	0	0	0	0	0	0
Acute	R1	29.58	33	25.01	33	33	33	33	33	33	33	33	33	33	33	33	33	33	33	33	33	33	33	29.76	33	33	33	37.19	33	33	33	33	33	0	1	0	0	0	0	0	0	0	0	0	0	0	0	0	0
Acute	R1	30.05	33	33	33	33	33	33	33	33	33	33	33	33	33	33	33	33	33	33	33	33	33	28.53	33	33	33	33	33	33	33	33	33	0	0	0	0	0	0	0	0	0	0	0	0	0	0	0	0
Acute	R1	31.33	33	32.77	33	33	33	33	33	33	33	33	33	33	33	33	33	33	33	33	33	29.44	33	30.74	33	33	33	33	33	33	33	33	33	0	1	0	0	0	0	0	0	0	0	0	0	0	0	0	0
Acute	R1	29.46	33	26.13	33	33	33	33	33	33	33	33	33	33	33	33	33	33	33	33	33	33	33	27.59	33	33	33	35.89	33	33	33	33	33	0	1	0	0	0	0	0	0	0	0	0	0	0	0	0	0
Acute	R1	29.6	33	27.55	33	33	33	33	33	33	33	33	33	33	33	33	33	33	33	33	33	33.35	33	27.11	33	33	33	37.31	33	33	33	33	28.56	0	1	0	0	0	0	0	0	0	0	0	0	0	0	0	0
Acute	R1	30.08	33	31.62	33	33	33	33	33	33	33	33	33	33	33	33	33	33	33	33	33	33	33	24.64	33	33	33	33	33	33	33	33	33	0	1	0	0	0	0	0	0	0	0	0	0	0	0	0	0
Acute	R1	28.06	33	23.75	33	33	33	33	33	33	33	33	33	33	33	33	33	33	33	33	33	31.7	33	31.91	33	33	33	33	33	29.65	33	33	33	0	1	0	0	0	0	0	0	0	0	0	0	0	0	0	0
Acute	R1	28.17	33	22.9	33	33	33	33	33	33	33	33	33	33	33	33	33	33	33	33	33	33	33	26.78	33	33	33	33	33	33	33	33	33	0	1	0	0	0	0	0	0	0	0	0	0	0	0	0	0
Acute	R1	28.07	33	22.74	33	33	33	33	33	33	33	33	33	33	33	33	33	33	33	33	33	33	33	26.95	33	33	33	33	33	33	33	33	33	0	1	0	0	0	0	0	0	0	0	0	0	0	0	0	0
Acute	R1	27.86	33	33	33	33	33	33	33	33	33	33	33	33	33	33	33	33	33	33	33	33	33	25.94	33	33	33	34.17	33	33	33	33	28.85	0	0	0	0	0	0	0	0	0	0	0	0	0	0	0	0
Acute	R1	27.47	33	30.94	33	33	33	33	33	33	33	33	33	33	33	33	33	33	33	33	33	33	33	25.11	33	33	33	33	33	33	33	33	25.43	0	1	0	0	0	0	0	0	0	0	0	0	0	0	0	0
Acute	R1	28.6	33	21.32	33	33	33	33	33	33	33	33	33	33	33	33	33	33	33	33	33	30.57	33	27.01	33	33	33	33	33	33	33	33	33	0	1	0	0	0	0	0	0	0	0	0	0	0	0	0	0
Acute	R1	28.23	33	28.74	33	33	33	33	33	33	33	33	33	33	33	33	33	33	33	33	33	33	33	24.84	33	33	33	33	33	33	33	33	33	0	1	0	0	0	0	0	0	0	0	0	0	0	0	0	0
Acute	R1	28.01	33	27	33	33	33	33	33	33	33	33	33	33	33	33	33	33	33	33	33	33	33	27.37	33	33	33	33	33	33	33	33	33	0	1	0	0	0	0	0	0	0	0	0	0	0	0	0	0
Acute	R1	28.31	33	32.28	33	33	33	33	33	33	33	33	33	33	33	33	33	33	33	33	33	31.01	33	25.03	33	33	33	33	33	33	33	33	33	0	1	0	0	0	0	0	0	0	0	0	0	0	0	0	0
Acute	R1	27.5	33	33	33	33	33	33	33	33	33	33	33	33	33	33	33	33	33	33	33	33	33	34	33	33	33	33	33	33	33	33	33	0	0	0	0	0	0	0	0	0	0	0	0	0	0	0	0
Acute	R1	28.33	33	33	33	33	33	33	33	33	33	33	33	33	33	33	33	33	33	33	33	33	33	28.55	33	33	33	33	33	33	33	33	33	0	0	0	0	0	0	0	0	0	0	0	0	0	0	0	0
Acute	R1	27.85	33	33	33	33	33	33	33	33	33	33	33	33	33	33	33	33	33	33	33	33	33	33.38	33	33	33	33	33	33	33	33	33	0	0	0	0	0	0	0	0	0	0	0	0	0	0	0	0
Acute	R1	29.43	33	33	33	33	33	33	33	33	33	33	33	33	33	33	33	33	33	33	33	33	33	31.02	33	33	33	29.42	33	33	33	33	33	0	0	0	0	0	0	0	0	0	0	0	0	0	0	0	0
Acute	R1	28.69	33	33	33	33	33	33	33	33	33	33	33	33	33	33	33	33	33	33	33	33	33	30.85	29.94	33	33	29.89	33	33	33	33	33	0	0	0	0	0	0	0	0	0	0	0	0	0	0	0	0
Acute	R1	28	33	33	33	33	33	33	33	33	33	33	33	33	33	33	33	33	33	33	33	33	33	33.97	33	33	33	30.67	33	33	33	33	33	0	0	0	0	0	0	0	0	0	0	0	0	0	0	0	0
Acute	R1	27.29	33	37.94	33	33	33	33	33	33	33	33	33	33	33	33	33	33	33	33	33	33	33	27.84	33	33	33	33	33	33	33	33	33	0	0	0	0	0	0	0	0	0	0	0	0	0	0	0	0
Acute	R1	29.5	29.87	33	33	33	33	33	33	33	33	33	33	33	33	33	33	33	33	33	33	33	33	33	33	33	33	31.4	33	33	33	33	33	1	0	0	0	0	0	0	0	0	0	0	0	0	0	0	0
Acute	R1	28.34	33	26.87	33	33	33	33	33	33	33	33	33	33	33	33	33	33	33	33	33	33	33	24.95	33	33	33	33	33	33	33	33	33	0	1	0	0	0	0	0	0	0	0	0	0	0	0	0	0
Acute	R1	29.99	33	33	33	33	33	33	33	33	33	33	33	33	33	33	33	33	33	33	33	33	33	30.89	33	33	33	28.56	33	33	33	33	33	0	0	0	0	0	0	0	0	0	0	0	0	0	0	0	0
Acute	R1	28.76	33	33	33	33	33	33	32.87	33	33	33	33	33	35.29	33	33	33	33	33	33	33	33	25.41	33	33	33	35.58	33	33	33	33	28.43	0	0	0	0	0	0	1	0	0	0	0	0	0	0	0	0
Acute	R1	27.85	33	33	33	33	33	33	33	33	33	33	33	33	33	33	33	33	33	33	33	33	33	31.58	33	33	33	33	33	33	33	33	33	0	0	0	0	0	0	0	0	0	0	0	0	0	0	0	0
Acute	R1	26.97	33	33	33	33	33	33	33	33	33	33	33	33	33	33	33	33	33	33	33	33	33	29.75	33	33	33	33	33	33	33	33	33	0	0	0	0	0	0	0	0	0	0	0	0	0	0	0	0
Acute	R1	27.72	33	33	33	33	33	33	33	33	33	33	33	33	33	33	33	33	33	33	33	33	33	29.38	33.84	33	33	33	33	33	33	33	28.56	0	0	0	0	0	0	0	0	0	0	0	0	0	0	0	0
Acute	R1	24.62	33	33	33	33	33	33	33	33	33	33	33	33	37.12	33	33	33	33	33	33	33	33	31.34	33	33	33	33	33	33	33	33	32.97	0	0	0	0	0	0	0	0	0	0	0	0	0	0	0	0
Acute	R1	27.73	33	33	33	33	33	33	31.63	33	33	33	33	33	33	33	33	33	33	33	33	33	33	31.86	33	33	33	33	33	33	33	33	33	0	0	0	0	0	0	1	0	0	0	0	0	0	0	0	0
Acute	R1	27.75	33	37.77	29.95	33	33	33	33	33	33	33	33	33	33	33	33	33	33	33	33	33	33	32.72	33	33	33	33	33	33	33	33	29.68	0	0	1	0	0	0	0	0	0	0	0	0	0	0	0	0
Acute	R1	27.09	33	33	31.57	33	33	33	33	33	33	33	33	33	33	33	33	33	33	33	33	33	33	33	33.46	33	32.4	35.75	33	29.53	33	33	28.09	0	0	1	0	0	0	0	0	0	0	0	0	0	0	0	0
Acute	R1	28.56	33	33	33	33	33	33	33	33	33	33	33	33	33	33	33	33	33	33	33	33	33	33	33	33	35.77	33	33	33	33	33	29.92	0	0	0	0	0	0	0	0	0	0	0	0	0	0	0	0
Acute	R1	27.75	33	33	33	33	33	33	33	33	33	33	33	33	33	33	33	33	33	33	33	33	33	29.21	33	33	33	34.8	33	33	33	33	33	0	0	0	0	0	0	0	0	0	0	0	0	0	0	0	0
Acute	R1	27.55	33	33	33	33	33	33	33	33	33	33	33	33	33	33	33	33	33	33	33	33	33	32.64	33	33	33	33.74	33	33	33	33	33	0	0	0	0	0	0	0	0	0	0	0	0	0	0	0	0
Acute	R1	28.06	33	31.96	33	33	33	33	33	33	33	33	33.81	33	33	33	33	33	33	33	33	33	33	32.64	33	33	33	33	33	33.93	33	33	25.32	0	1	0	0	0	0	0	0	0	0	0	0	0	0	0	0
Acute	R1	26.74	33	33	33	33	33	33	33	33	33	33	33	33	33	33	33	33	33	33	33	33	33	31.31	33	33	33	35.05	33	33	33	33	33	0	0	0	0	0	0	0	0	0	0	0	0	0	0	0	0
Acute	R1	28.11	35.7	33	33	33	33	33	33	33	33	33	33	33	33	33	33	33	33	33	33	31.94	33	31.87	32.18	33	33	33	33	33	33	33	33	0	0	0	0	0	0	0	0	0	0	0	0	0	0	0	0
Acute	R1	29.47	33	33	33	33	33	33	33	33	33	33	33	33	33	33	33	33	33	33	33	33	33	34.7	33	33	33	33	33	33	33	33	33	0	0	0	0	0	0	0	0	0	0	0	0	0	0	0	0
Acute	R1	28.08	33	23.11	33	33	33	33	33	33	33	33	33	33	33	33	33	33	33	33	33	35.8	33	33.72	33	33	33	33	33	33	33	33	33	0	1	0	0	0	0	0	0	0	0	0	0	0	0	0	0
Acute	R1	28.33	33	35.3	33	33	33	33	33	33	33	33	33	33	33	33	33	33	33	33	33	33	33	30.75	33	33	33	33	33	33	33	33	29.71	0	0	0	0	0	0	0	0	0	0	0	0	0	0	0	0
Acute	R1	28.44	33	33	33	33	33	33	33	33	33	33	33	33	33	33	33	33	33	33	33	33	35.04	34.5	33	33	33	33	33	33	33	33	33	0	0	0	0	0	0	0	0	0	0	0	0	0	0	0	0
Acute	R1	29.42	33	33	33	33	33	33	33	33	33	33	33	33	33	33	33	33	33	33	33	33	33	33.76	33	33	33	34.11	33	33	33	33	33	0	0	0	0	0	0	0	0	0	0	0	0	0	0	0	0
Acute	R1	28.07	36.79	29.39	33	33	33	33	33	33	33	33	33	33	33	33	33	33	33	33	33	33	33	32.34	33	33	33	33	33	33	33	33	33	0	1	0	0	0	0	0	0	0	0	0	0	0	0	0	0
Acute	R1	27.69	33	29.52	33	33	33	33	33	33	33	33	33	33	33	33	33	33	33	33	33	37	33	27.93	33	33	33	35.97	33	33	33	33	33	0	1	0	0	0	0	0	0	0	0	0	0	0	0	0	0
Acute	R1	27.52	33	33	33	33	33	33	33	33	33	36.17	33	33	33	33	33	33	33	33	33	33	33	28.09	33	33	32.67	33	33	33	33	33	25.69	0	0	0	0	0	0	0	0	0	0	0	0	0	0	0	0
Acute	R1	27.55	33	34.8	33	33	25.06	33	33	33	33	33	33	33	33	33	33	33	33	33	33	33	33	28.13	33	33	33	33	33	28.01	33	33	26.44	0	0	0	0	1	0	0	0	0	0	0	0	0	0	0	0
Acute	R1	28.92	33	33	33	33	25.23	33	33	33	33	33	33	33	33	33	33	33	33	33	33	33	33	27.27	33	33	34.79	33	33	33	33	33	26.18	0	0	0	0	1	0	0	0	0	0	0	0	0	0	0	0
Acute	R1	26.98	33	33	33	33	32.05	33	33	33	33	33	30.57	33	33	33	33	33	33	33	33	33	33	34.54	33	33	34.85	33.11	33	33	33	33	27.04	0	0	0	0	1	0	0	0	0	0	1	0	0	0	0	0
Acute	R1	27.61	33	33.72	33	33	33	33	33	33	33	33	33	33	33	33	33	33	33	33	33	33	33	29.53	33	33	33	33	33	33	33	33	33	0	0	0	0	0	0	0	0	0	0	0	0	0	0	0	0
Acute	R1	27.75	33	32.55	33	33	33	33	33	33	33	33	33	33	33	33	33	33	33	33	33	33	33	29.34	33	33	33.42	33	33	33	33	33	26.78	0	1	0	0	0	0	0	0	0	0	0	0	0	0	0	0
Acute	R1	26.39	33	33	33	33	31.29	33	33	33	33	26.47	33	33	33	33	33	33	33	33	33	33	33	28.36	30.94	33	33	33	33	33	33	33	33	0	0	0	0	1	0	0	0	0	1	0	0	0	0	0	0
Acute	R1	27.16	33	29.48	33	33	26.9	33	33	33	33	33	33	33	33	33	33	33	33	33	33	33	33	28.04	33	33	33.33	35.61	33	33	33	33	25.39	0	1	0	0	1	0	0	0	0	0	0	0	0	0	0	0
Acute	R1	27.16	33	33	33	33	25.75	33	33	33	33	33	33	33	33	33	33	33	33	33	33	33	33	30.47	33	33	33	33	33	33	33	33	27.14	0	0	0	0	1	0	0	0	0	0	0	0	0	0	0	0
Acute	R1	26.41	33	33	33	33	33	33	33	33	33	33	33	33	33	33	33	33	33	33	33	33	33	26.47	33	33	33	33	33	31.96	33	33	24.26	0	0	0	0	0	0	0	0	0	0	0	0	0	0	0	0
Acute	R1	26.64	33	33	33	33	33	33	33	33	33	33	33	33	33	33	33	33	33	33	33	33.11	33	28.56	33	33	33	33	33	33	33	33	33	0	0	0	0	0	0	0	0	0	0	0	0	0	0	0	0
Acute	R1	27.67	33	28.87	33	33	30.37	33	33	33	33	37.32	33	33	33	33	33	33	33	33	33	33	33	28.11	33	33	33	33	33	33	33	33	24.17	0	1	0	0	1	0	0	0	0	0	0	0	0	0	0	0
Acute	R2	25.17	33	33	33	33	33	33	32.2	33	33	33	33	33	33	33	33	33	33	33	33	33	33	28.5	33	33	33	35.14	33	33	33	33	33	0	0	0	0	0	0	1	0	0	0	0	0	0	0	0	0
Acute	RF	28.9	33	33	33	33	33	33	33	33	33	33	33	33	33	33	33	33	33	33	33	33	33	34.11	26.26	33	33	35.71	33	33	33	33	32.23	0	0	0	0	0	0	0	0	0	0	0	0	0	0	0	0
Acute	RF	29.48	33	32.12	29.49	33	33	33	33	33	33	33	33	33	33	33	33	33	33	33	33	33	33	33	24.95	33	33	34.33	33	33	33	33	29.51	0	1	1	0	0	0	0	0	0	0	0	0	0	0	0	0
Acute	RF	28.79	33	33	23.91	33	33	33	33	33	33	33	33	33	33	33	33	33	33	33	33	33	33	35.68	26.66	33	33	34.4	33	33	33	33	29.56	0	0	1	0	0	0	0	0	0	0	0	0	0	0	0	0
Acute	RF	28.25	33	33	22.63	33	33	33	33	33	33	33	33	33	33	33	33	33	33	33	33	33	33	33	23.24	33	33	33	33	33	33	33	28.75	0	0	1	0	0	0	0	0	0	0	0	0	0	0	0	0
Acute	RF	28.35	33	33	33	33	33	33	33	33	33	33	33	33	33	33	33	33	33	33	33	33	33	33	33	33	33	33.28	33	31.46	33	33	27.09	0	0	0	0	0	0	0	0	0	0	0	0	0	0	0	0
Acute	RF	29.9	33	33	26.58	33	33	33	33	33	33	33	33	33	33	33	33	33	33	33	33	33	33	33	33	33	33	33.17	33	33	33	33	29.6	0	0	1	0	0	0	0	0	0	0	0	0	0	0	0	0
Acute	RF	29.12	33	33	24.12	33	33	33	33	33	33	33	33	33	33	33	33	33	33	33	33	33	33	33	33	33	33	32.93	33	33	33	33	32.1	0	0	1	0	0	0	0	0	0	0	0	0	0	0	0	0
Acute	RF	29.62	33	33.24	33	33	33	33	33	33	33	33	33	33	33	33	33	33	33	33	33	33	33	34.7	26.5	33	33	33.31	33	33.72	33	33	33	0	0	0	0	0	0	0	0	0	0	0	0	0	0	0	0
Acute	RF	28.2	33	31.43	32.12	33	33	33	33	33	33	33	33	33	33	33	33	33	33	33	33	33	33	34.7	33	33	33	20.36	33	33	33	33	29.02	0	1	1	0	0	0	0	0	0	0	0	0	0	0	0	0
Acute	RF	29.06	33	33	35.14	33	33	33	33	33	33	33	33	33	33	33	33	33	33	33	33	33	33	33	29.17	33	33	35.34	33	33	33	33	27.68	0	0	0	0	0	0	0	0	0	0	0	0	0	0	0	0
Acute	RF	29.52	33	33	24.01	33	33	33	33	33	33	33	33	33	33	33	33	33	33	33	33	33	33	33	33	33	33	35.78	33	33	33	33	33	0	0	1	0	0	0	0	0	0	0	0	0	0	0	0	0
Acute	RF	28.07	33	37.68	22.08	33	33	33	33	32.61	33	33	33	33	33	33	33	33	33	33	33	33	33	33.14	27.52	33	33	35.66	33	33.03	33	33	33	0	0	1	0	0	0	0	1	0	0	0	0	0	0	0	0
Acute	RF	28.24	33	33	33	33	33	33	33	33	33	33	33	33	33	33	33	33	33	33	33	33	33	34.54	26.88	33	35.89	32.02	33	33	33	33	33.92	0	0	0	0	0	0	0	0	0	0	0	0	0	0	0	0
Acute	RF	27.53	33	31.67	33	33	33	33	33	33	33	33	33	33	33	33	33	33	33	33	33	33	33	33.85	27.08	33	33	33.14	33	33	33	33	31	0	1	0	0	0	0	0	0	0	0	0	0	0	0	0	0
Acute	RF	29.72	33	34.84	32.87	33	33	33	33	33	33	33	33	33	33	33	33	33	33	33	33	33	33	33	27.44	33	36.51	34.26	33	33	33	33	31.11	0	0	1	0	0	0	0	0	0	0	0	0	0	0	0	0
Acute	RF	27.35	33	28.75	31.23	33	33	33	33	33	33	33	33	33	33	33	33	33	33	33	33	33	33	29.65	33.06	33	33	31.75	33	29.54	33	33	28.4	0	1	1	0	0	0	0	0	0	0	0	0	0	0	0	0
Acute	RF	29.05	33	33	19.71	33	33	33	33	33	33	33	33	33	33	33	33	33	33	33	33	33	33	32.89	33	33	33	33.69	33	33	33	33	29.86	0	0	1	0	0	0	0	0	0	0	0	0	0	0	0	0
Acute	RF	27.52	33	37.69	23.56	33	33	33	33	33	33	33	33	33	33	33	33	33	33	33	33	33	33	33	33	33	33	35.26	33	33	33	33	28.14	0	0	1	0	0	0	0	0	0	0	0	0	0	0	0	0
Acute	RF	27.4	33	33	33.63	33	33	33	33	33	33	33	33	33	33	33	33	33	33	33	33	33	33	34.66	27.44	33	33	31.98	33	31.59	33	33	33	0	0	0	0	0	0	0	0	0	0	0	0	0	0	0	0
Acute	RF	27.18	33	28.08	33	33	33	33	33	33	33	33	33	33	33	33	33	33	33	33	33	33	33	33.54	24.98	33	33	32.46	33	33	33	33	26.51	0	1	0	0	0	0	0	0	0	0	0	0	0	0	0	0
Acute	RF	28.43	33	33	33	33	33	33	33	33	33	33	33	33	33	33	33	33	33	33	33	33	33	27.74	27.11	33	33	32.64	33	33	33	33	30.23	0	0	0	0	0	0	0	0	0	0	0	0	0	0	0	0
Acute	RF	27.67	33	33	33	33	33	33	33	33	33	33	33	33	33	33	33	33	33	33	33	33	33	34.52	33	33	32.83	34.41	33	33	33	33	33	0	0	0	0	0	0	0	0	0	0	0	0	0	0	0	0
Acute	RF	28.36	33	33	33	33	33	33	33	33	33	33	33	33	33	33	33	33	33	33	28.24	33	33	31.36	33	33	33	33	33	33	33	33	22.1	0	0	0	0	0	0	0	0	0	0	0	0	0	0	0	0
Acute	RF	29.15	33	33	33	33	33	33	33	33	33	33	33	33	33	33	33	33	33	33	33	33	33	34.33	33	33	33	33	33	33	33	33	27.41	0	0	0	0	0	0	0	0	0	0	0	0	0	0	0	0
Acute	RF	28.72	33	33	33	33	33	33	33	33	33	33	33	33	33	33	33	33	33	33	33	33	33	32.26	33	33	33	36.5	33	33	33	33	19.9	0	0	0	0	0	0	0	0	0	0	0	0	0	0	0	0
Acute	RF	29.02	33	33	33	33	33	33	33	33	33	33	33	33	33	33	33	33	33	33	33	33	33	33.13	33	33	33	31.23	33	33	33	33	21.27	0	0	0	0	0	0	0	0	0	0	0	0	0	0	0	0
Acute	RF	28.44	33	33	33	33	33	33	33	33	33	33	33	33	33	33	33	33	33	33	33	33.27	33	34.01	33	33	33	33	33	33	33	33	24.67	0	0	0	0	0	0	0	0	0	0	0	0	0	0	0	0
Acute	RF	27.37	33	33	33	33	33	33	33	33	33	33	33	33	33	33	33	33	33	33	33	33	33	27.86	33	33	33	33.94	33	33	33	33	20.38	0	0	0	0	0	0	0	0	0	0	0	0	0	0	0	0
Acute	RF	26.48	33	28.35	33	33	33	33	33	33	33	20.14	33	33	33	33	33	33	33	33	33	33	33	34.06	32.91	33	33	33	33	33	33	33	28.84	0	1	0	0	0	0	0	0	0	1	0	0	0	0	0	0
Acute	RF	28.87	33	33	33	33	33	33	33	33	33	33	33	33	33	33	33	33	33	33	33	33	33	33	33	33	33	34.15	33	33	33	33	20.82	0	0	0	0	0	0	0	0	0	0	0	0	0	0	0	0
Acute	RF	28.59	33	33	33	33	33	33	33	33	33	33	33	33	33	33	33	33	33	33	33	33	33	31.24	33	33	33	33	33	33	33	33	21.63	0	0	0	0	0	0	0	0	0	0	0	0	0	0	0	0
Acute	RF	28.69	33	33	33	33	33	33	33	33	33	33	33	33	33	33	33	33	33	33	33	33	33	35.8	33	33	33	33	33	33	33	33	20.28	0	0	0	0	0	0	0	0	0	0	0	0	0	0	0	0
Acute	RF	28.87	33	33	33	33	33	33	33	33	33	33	33	33	33	33	33	33	33	33	33	33	33	33	33	33	33	33	33	33	33	33	20.37	0	0	0	0	0	0	0	0	0	0	0	0	0	0	0	0
Acute	RF	28.57	33	33	33	33	33	33	33	33	33	33	33	33	33	33	33	33	33	33	33	33	33	31.15	33	33	33	33	33	33	33	33	22.33	0	0	0	0	0	0	0	0	0	0	0	0	0	0	0	0
Acute	RF	29.07	33	33	33	33	33	33	33	33	33	33	33	33	33	33	33	33	33	33	33	33	33	33	33	33	33	35.88	33	33	33	33	33	0	0	0	0	0	0	0	0	0	0	0	0	0	0	0	0
Acute	RF	29.36	33	33	33	33	33	33	33	33	33	33	33	33	33	33	33	33	33	33	33	33	33	29.95	33	33	33	35.21	33	33	33	33	21.67	0	0	0	0	0	0	0	0	0	0	0	0	0	0	0	0
Acute	RF	29.36	33	22.91	33	33	33	33	33	33	33	33	33	33	33	33	33	33	33	33	33	33	33	32.46	33	33	33	33	33	33	33	33	16.74	0	1	0	0	0	0	0	0	0	0	0	0	0	0	0	0
Acute	RF	28.57	33	33	33	33	33	33	33	33	33	33	33	33	33	33	33	33	33	33	33	33	33	29.56	33	33	33	33	33	33	33	33	21.41	0	0	0	0	0	0	0	0	0	0	0	0	0	0	0	0
Acute	RF	29.03	33	33	33	33	33	33	33	33	33	33	33	33	33	33	33	33	33	33	33	33	33	32.79	33	33	33	33	33	33	33	33	22.12	0	0	0	0	0	0	0	0	0	0	0	0	0	0	0	0
Acute	RF	29.11	33	33	33	33	33	33	33	33	33	33	33	33	33	33	33	33	33	33	33	33	33	33	26.83	33	33	33	33	33	33	33	20.02	0	0	0	0	0	0	0	0	0	0	0	0	0	0	0	0
Acute	RF	28.63	33	29.04	33	33	33	33	33	33	33	33	33	33	33	33	33	33	33	33	33	33	33	29.83	33	33	33	33	33	33	33	33	23.37	0	1	0	0	0	0	0	0	0	0	0	0	0	0	0	0
Acute	RF	29.15	33	33	33	33	33	33	33	33	33	33	33	33	33	33	33	33	33	33	33	33	33	33	23.11	33	33	33	33	33	33	33	22.37	0	0	0	0	0	0	0	0	0	0	0	0	0	0	0	0
Acute	RF	29.13	33	33	33	33	33	33	33	33	33	33	33	33	33	33	33	33	33	33	33	33	33	35.48	33	33	33	33.26	33	33	33	33	19.94	0	0	0	0	0	0	0	0	0	0	0	0	0	0	0	0
Acute	RF	28.31	33	33	33	33	33	33	33	33	33	33	33	33	33	33	33	33	33	33	33	33	33	33	33	33	33	25.71	33	33	33	33	27.02	0	0	0	0	0	0	0	0	0	0	0	0	0	0	0	0
Acute	RF	28.48	33	33	33	33	33	33	33	33	33	33	33	33	33	33	33	33	33	33	33	33	33	32.36	33	33	33	35.08	33	33	33	33	26.46	0	0	0	0	0	0	0	0	0	0	0	0	0	0	0	0
Acute	RF	29.11	33	33	33	33	33	33	33	33	33	33	33	33	33	33	33	33	33	33	33	33.71	33	30.11	33	33	33	32.26	33	33	33	33	19.07	0	0	0	0	0	0	0	0	0	0	0	0	0	0	0	0
Acute	RF	29.33	33	33	33	33	33	33	33	33	33	33	33	33	33	33	33	33	33	33	33	33	33	32.32	33	33	33	33	33	33	33	33	20.23	0	0	0	0	0	0	0	0	0	0	0	0	0	0	0	0
Acute	RF	29.49	33	31.4	33	33	33	33	33	33	33	33	33	33	33	33	33	33	33	33	33	33.96	33	31.61	33	33	33	33	33	33	33	33	33	0	1	0	0	0	0	0	0	0	0	0	0	0	0	0	0
Acute	RF	29.48	33	33	33	33	33	33	33	33	33	33	33	33	33	33	33	33	33	33	25.68	30.04	33	30.6	33	33	33	34.54	33	33	33	33	17.41	0	0	0	0	0	0	0	0	0	0	0	0	0	0	0	0
Acute	RF	29.6	33	33	33	33	33	33	33	33	33	33	33	33	33	33	33	33	33	33	33	33	33	30.46	33	33	33	33	33	33	33	33	26.28	0	0	0	0	0	0	0	0	0	0	0	0	0	0	0	0
Acute	RF	29.26	33	33	33	33	33	33	33	33	33	33	33	33	33	33	33	33	33	33	33	33	33	30.04	27.76	33	33	33	33	33	33	33	18.61	0	0	0	0	0	0	0	0	0	0	0	0	0	0	0	0
Acute	RF	28.19	33	33	33	33	33	33	33	33	33	33	33	33	33	33	33	33	33	33	33	33	33	33	33	33	33	34.08	33	33	33	33	28.37	0	0	0	0	0	0	0	0	0	0	0	0	0	0	0	0
Acute	RF	28.3	33	28.02	33	33	33	33	33	33	33	33	33	33	33	33	33	33	33	33	33	33	33	29.9	33	33	33	36.6	33	33	33	33	21.09	0	1	0	0	0	0	0	0	0	0	0	0	0	0	0	0
Acute	RF	27.73	33	33	33	33	33	33	33	33	33	33	33	33	33	33	33	33	33	33	33	33	33	32.44	33	33	33	33	33	33	33	33	23.92	0	0	0	0	0	0	0	0	0	0	0	0	0	0	0	0
Acute	RF	27.27	33	33	33	33	33	33	33	33	33	33	33	33	33	33	33	33	33	33	33	33	33	33	33	33	33	33	33	33	33	33	21.99	0	0	0	0	0	0	0	0	0	0	0	0	0	0	0	0
Acute	RF	28.35	33	33	33	33	33	33	33	33	33	33	33	33	33	33	33	33	33	33	30.29	33	33	36.46	33	33	33	33	33	33	33	33	20.65	0	0	0	0	0	0	0	0	0	0	0	0	0	0	0	0
Acute	RF	28.76	33	33	33	33	33	33	33	33	33	33	33	33	33	33	33	33	33	33	31.69	31.55	33	38.58	33	33	33	33	33	33	33	33	23.04	0	0	0	0	0	0	0	0	0	0	0	0	0	0	0	0
Acute	RF	27.94	33	33	33	33	33	33	33	33	33	33	33	33	33	33	33	33	33	33	33	33	33	33	33	33	33	36.56	33	33	33	33	29.14	0	0	0	0	0	0	0	0	0	0	0	0	0	0	0	0
Acute	RF	27.11	33	33	33	33	33	33	33	33	33	33	33	33	33	33	33	33	33	33	33	33	33	33	33	33	33.41	33	33	33	33	33	19.53	0	0	0	0	0	0	0	0	0	0	0	0	0	0	0	0
Acute	RF	27.8	33	33	33	33	33	33	33	33	33	33	33	33	33	33	33	33	33	33	33	33	33	39.15	33	33	33	33	33	33	33	33	21.78	0	0	0	0	0	0	0	0	0	0	0	0	0	0	0	0
Baseline or Follow-up	R0	30.13	33	33	33	33	33	33	33	33	33	33	33	33	33	33	33	33	33	33	33	33	33	29.52	33	33	33	33	33	33.04	33	33	33	0	0	0	0	0	0	0	0	0	0	0	0	0	0	0	0
Baseline or Follow-up	R0	29.57	33	33	33	33	33	33	33	33	33	33	33	33	33	33	33	33	33	33	33	33	33	34.12	33	33	33	33	33	33	33	33	28.48	0	0	0	0	0	0	0	0	0	0	0	0	0	0	0	0
Baseline or Follow-up	R0	30.59	33	33	33	33	33	33	33	33	33	33	33	33	33	33	33	33	33	33	33	33	33	31.16	33	33	33	27.51	33	33	33	33	26.95	0	0	0	0	0	0	0	0	0	0	0	0	0	0	0	0
Baseline or Follow-up	R0	28.07	33	33	33	33	33	33	33	33	33	33	33	33	33	33	33	33	33	33	33	33	33	29.13	33	33	39.11	33.47	33	33	33	33	34.14	0	0	0	0	0	0	0	0	0	0	0	0	0	0	0	0
Baseline or Follow-up	R0	30.38	33	33	33	33	33	33	33	33	33	33	33	33	33	33	33	33	33	30.68	33	33	33	33.2	30.66	33	33	33	33	33	33	33	33	0	0	0	0	0	0	0	0	0	0	0	0	0	0	0	0
Baseline or Follow-up	R0	29.42	33	33	33	33	33	33	33	33	33	33	33	33	33	33	33	33	33	33	33	33	33	27.42	33	33	33	33.15	33	33	33	33	33	0	0	0	0	0	0	0	0	0	0	0	0	0	0	0	0
Baseline or Follow-up	R0	30.15	33	33	33	33	33	24.48	33	33	33	33	33	33	33	33	33	33	33	33	33	30.44	33	33	33	33	33	33	33	33	33	33	33	0	0	0	0	0	1	0	0	0	0	0	0	0	0	0	0
Baseline or Follow-up	R0	29.23	33	33	33	33	33	33	33	33	33	33	33	33	33	33	33	33	33	33	33	33	33	31.38	33	33	33	33.09	33	33	33	33	33	0	0	0	0	0	0	0	0	0	0	0	0	0	0	0	0
Baseline or Follow-up	R0	29.9	33	33	33	33	33	33	33	33	33	33	33	33	33	33	33	33	33	33	33	33	33	33	33	33	34.27	35.35	33	33	33	33	30.47	0	0	0	0	0	0	0	0	0	0	0	0	0	0	0	0
Baseline or Follow-up	R0	29.22	33	33	33	33	33	33	33	33	33	33	33	33	33	33	33	33	33	33	33	30.46	33	30.54	27.08	33	33	32.43	33	33	33	33	33	0	0	0	0	0	0	0	0	0	0	0	0	0	0	0	0
Baseline or Follow-up	R0	29.96	33	33	33	33	33	33	33	33	33	33	33	33	33	33	33	33	33	33	33	33	33	28.83	33	33	33	33.6	33	33	33	33	33	0	0	0	0	0	0	0	0	0	0	0	0	0	0	0	0
Baseline or Follow-up	R0	30.04	33	33	33	33	33	33	33	33	33	33	33	33	33	33	33	33	33	33	33	33	33	27.68	33	33	33	33	33	33	33	33	31.03	0	0	0	0	0	0	0	0	0	0	0	0	0	0	0	0
Baseline or Follow-up	R0	29.27	33	33	33	33	33	33	33	33	33	33	33	33	33	33	33	33	33	33	33	33	33	30.05	33	33	33	33.7	33	33	33	33	33	0	0	0	0	0	0	0	0	0	0	0	0	0	0	0	0
Baseline or Follow-up	R0	30.26	33	33	33	33	33	33	33	33	33	33	33	33	33	33	33	33	33	33	33	33	33	30.63	33	33	33	34.64	33	33	33	33	33	0	0	0	0	0	0	0	0	0	0	0	0	0	0	0	0
Baseline or Follow-up	R0	30.22	33	33	33	33	33	33	33	33	33	33	33	33	33	33	33	33	33	33	33	33	33	28.43	33	33	33	33	33	33	33	33	33	0	0	0	0	0	0	0	0	0	0	0	0	0	0	0	0
Baseline or Follow-up	R0	30.51	33	33	33	33	33	33	33	33	33	33	33	33	33	33	33	33	33	33	33	33	33	27.05	33	33	33	33	33	33	33	33	33	0	0	0	0	0	0	0	0	0	0	0	0	0	0	0	0
Baseline or Follow-up	R0	29.75	33	33	33	33	33	33	33	33	33	33	33	33	33	33	33	33	33	33	33	33	33	29.52	33	33	33	32.52	33	33	33	33	30.12	0	0	0	0	0	0	0	0	0	0	0	0	0	0	0	0
Baseline or Follow-up	R0	29.16	33	33	33	33	33	33	33	33	33	33	33	33	33	33	33	33	33	33	33	33	33	33	33	33	33	33	33	33	33	33	33	0	0	0	0	0	0	0	0	0	0	0	0	0	0	0	0
Baseline or Follow-up	R0	30.86	33	33	33	33	33	33	33	33	33	33	33	33	33	33	33	33	33	33	33	27.31	33	29.2	22.4	33	33	34.04	33	33	33	33	33	0	0	0	0	0	0	0	0	0	0	0	0	0	0	0	0
Baseline or Follow-up	R0	29.71	33	33	33	33	33	33	33	33	33	33	33	33	33	33	33	33	33	33	33	33	33	34.41	33	33	33	27.68	33	33	33	33	28.67	0	0	0	0	0	0	0	0	0	0	0	0	0	0	0	0
Baseline or Follow-up	R0	30.3	33	33	33	33	33	33	33	33	33	33	33	33	33	33	33	33	33	33	33	33	33	27.03	33	33	33	33	33	33	33	33	33	0	0	0	0	0	0	0	0	0	0	0	0	0	0	0	0
Baseline or Follow-up	R0	28.3	33	33	33	33	33	33	33	33	33	33	33	33	33	33	33	33	33	33	33	29.46	33	30.64	30.82	33	33	36.03	33	33	33	33	33	0	0	0	0	0	0	0	0	0	0	0	0	0	0	0	0
Baseline or Follow-up	R0	30.58	33	33	33	33	33	33	33	33	33	33	33	33	33	33	33	33	33	33	33	33	33	33	33	33	33	37.82	33	27.45	33	33	33	0	0	0	0	0	0	0	0	0	0	0	0	0	0	0	0
Baseline or Follow-up	R0	29.06	33	33	33	33	33	33	33	33	33	33	33	33	33	33	33	33	33	33	33	33	33	27.04	33	33	36.03	38.18	33	33	33	33	33	0	0	0	0	0	0	0	0	0	0	0	0	0	0	0	0
Baseline or Follow-up	R0	30.44	33	33.91	33	33	33	33	33	33	33	33	33	33	33	33	33	33	33	33	33	33	33	30.24	33	33	33	33.39	33	33	33	33	33	0	0	0	0	0	0	0	0	0	0	0	0	0	0	0	0
Baseline or Follow-up	R0	29.44	33	33	33	33	33	33	33	33	33	33	33	33	33	33	33	33	33	33	33	33	33	29.21	33	33	33	37.06	33	33	33	33	33	0	0	0	0	0	0	0	0	0	0	0	0	0	0	0	0
Baseline or Follow-up	R0	30.05	33	33	33	33	33	33	33	33	33	33	33	33	33	33	33	33	33	33	33	33	33	32.02	33	33	33	36.16	33	33	33	33	33	0	0	0	0	0	0	0	0	0	0	0	0	0	0	0	0
Baseline or Follow-up	R0	28.01	33	33	33	33	33	33	33	33	33	33	33	33	33	33	33	33	33	33	33	33	33	31.41	33	33	33	36.54	33	33	33	33	33	0	0	0	0	0	0	0	0	0	0	0	0	0	0	0	0
Baseline or Follow-up	R0	29.59	33	33	33	33	33	33	33	33	33	33	33	33	33	33	33	33	33	33	33	33	33	29.86	33	33	33	38.22	33	33	33	33	33	0	0	0	0	0	0	0	0	0	0	0	0	0	0	0	0
Baseline or Follow-up	R0	27.86	33	33	33	33	33	33	33	33	33	33	33	33	33	33	33	33	33	33	33	33	33	28.04	33	33	33	37.11	33	33	33	33	33	0	0	0	0	0	0	0	0	0	0	0	0	0	0	0	0
Baseline or Follow-up	R0	31.31	33	33	33	33	33	33	33	33	33	33	33	33	33	33	33	33	33	33	33	33	33	33	33	33	33	36.55	33	33	33	33	33	0	0	0	0	0	0	0	0	0	0	0	0	0	0	0	0
Baseline or Follow-up	R0	30.51	33	33	33	33	33	33	33	33	33	33	33	33	33	33	33	33	33	33	33	33	33	30.17	33	33	33	37.13	33	33	33	33	24.66	0	0	0	0	0	0	0	0	0	0	0	0	0	0	0	0
Baseline or Follow-up	R0	29.35	33	33	33	33	33	33	33	33	33	38.39	33	33	33	33	33	33	33	33	33	33	33	29.48	33	33	33	35.64	33	33	33	33	33	0	0	0	0	0	0	0	0	0	0	0	0	0	0	0	0
Baseline or Follow-up	R0	28.42	33	33	33	33	33	33	33	33	33	33	33	33	33	33	33	33	33	33	33	33	33	30.09	33	33	33	35.44	33	33	33	33	33	0	0	0	0	0	0	0	0	0	0	0	0	0	0	0	0
Baseline or Follow-up	R0	29.78	33	33	33	33	33	33	33	33	33	33	33	33	33	33	33	33	33	33	33	33	33	28.41	33	33	33	35.47	33	33	33	33	33	0	0	0	0	0	0	0	0	0	0	0	0	0	0	0	0
Baseline or Follow-up	R0	29.1	33	33	33	33	33	33	33	33	33	33	33	33	33	33	33	33	33	33	33	33	33	33	33	33	32.99	34.8	33	33	33	33	33	0	0	0	0	0	0	0	0	0	0	0	0	0	0	0	0
Baseline or Follow-up	R0	28.5	33	33	33	33	33	33	33	33	33	33	33	33	33.92	33	33	33	33	33	33	33	33	31.31	33	33	35.19	34.65	33	33	33	33	33	0	0	0	0	0	0	0	0	0	0	0	0	0	0	0	0
Baseline or Follow-up	R0	30.64	33	33	33	33	33	33	33	33	33	33	33	33	33	33	33	33	33	33	33	33	33	28.38	33	33	33	36.71	33	33	33	33	33	0	0	0	0	0	0	0	0	0	0	0	0	0	0	0	0
Baseline or Follow-up	R0	30.59	33	33	33	33	33	33	33	33	33	33	33	33	33	33	33	33	33	33	33	33	33	33	33	33	33	37.95	33	33	33	33	33	0	0	0	0	0	0	0	0	0	0	0	0	0	0	0	0
Baseline or Follow-up	R0	30.43	33	33	33	33	33	33	33	33	33	33	33	33	33	33	33	33	33	33	33	33	33	33	33	33	33	37.4	33	33	33	33	28.31	0	0	0	0	0	0	0	0	0	0	0	0	0	0	0	0
Baseline or Follow-up	R0	30.26	33	33	33	33	33	33	33	33	33	33	33	33	33	33	33	33	33	33	33	33	33	33.12	33	33	33	33	33	33	33	33	23.94	0	0	0	0	0	0	0	0	0	0	0	0	0	0	0	0
Baseline or Follow-up	R0	28.2	33	33	33	33	33	33	33	33	33	33	33	33	33	33	33	33	33	33	33	33	33	28.7	33	33	33	33	33	33	33	33	28.84	0	0	0	0	0	0	0	0	0	0	0	0	0	0	0	0
Baseline or Follow-up	R0	28.84	33	33	33	33	33	33	33	33	33	33	33	33	33	33	33	33	33	33	33	33	33	32.55	28.55	33	33	32.8	33	33	33	33	33	0	0	0	0	0	0	0	0	0	0	0	0	0	0	0	0
Baseline or Follow-up	R0	30.13	33	33	33	33	33	33	33	33	33	33	33	33	33	33	33	33	33	33	33	33	33	28.25	33	33	33	33.15	33	33	33	33	33.33	0	0	0	0	0	0	0	0	0	0	0	0	0	0	0	0
Baseline or Follow-up	R0	30.81	33	33	33	33	33	33	33	33	33	33	33	33	33	33	33	33	33	33	33	33	33	33	33	33	33	32.73	33	33	33	33	33	0	0	0	0	0	0	0	0	0	0	0	0	0	0	0	0
Baseline or Follow-up	R0	32.14	33	33	33	33	33	33	33	33	33	33	33	33	33	33	33	33	33	33	33	30.59	33	28.23	33	33	33	38.17	33	33	33	33	25.21	0	0	0	0	0	0	0	0	0	0	0	0	0	0	0	0
Baseline or Follow-up	R0	32.18	33	33	33	33	33	33	33	33	33	33	33	33	33	33	33	33	33	33	33	33	33	28.1	33	33	33	36.89	33	33	33	33	33	0	0	0	0	0	0	0	0	0	0	0	0	0	0	0	0
Baseline or Follow-up	R0	30.76	33	33	33	33	33	33	33	33	33	33	33	33	33	33	33	33	33	33	33	33	33	29.38	30.01	33	33	30.33	33	33	33	33	28.01	0	0	0	0	0	0	0	0	0	0	0	0	0	0	0	0
Baseline or Follow-up	R0	30.5	33	33	33	33	33	33	33	33	33	33	33	33	33	33	33	33	33	33	33	33	33	26.41	33	33	33	33	33	33	33	33	30.93	0	0	0	0	0	0	0	0	0	0	0	0	0	0	0	0
Baseline or Follow-up	R0	31.06	33	33	33	33	33	33	33	33	33	33	33	33	33	33	33	33	33	33	33	33	33	28.54	33	33	33	33	33	33	33	33	31.5	0	0	0	0	0	0	0	0	0	0	0	0	0	0	0	0
Baseline or Follow-up	R0	30.04	33	33	33	33	33	33	33	33	33	33	33	33	33	33	33	33	33	33	33	33	33	24.62	33	33	33	39.25	33	33	33	33	33	0	0	0	0	0	0	0	0	0	0	0	0	0	0	0	0
Baseline or Follow-up	R0	30.65	33	33	33	33	33	33	33	33	33	33	33	33	33	33	33	33	33	33	33	33	33	28.49	33	33	33	32.69	33	33	33	33	28.05	0	0	0	0	0	0	0	0	0	0	0	0	0	0	0	0
Baseline or Follow-up	R0	30.15	33	33	33	33	33	33	33	33	33	33	33	33	33	33	33	33	33	33	33	32.82	33	33	33	33	33	30.02	33	33	33	33	33	0	0	0	0	0	0	0	0	0	0	0	0	0	0	0	0
Baseline or Follow-up	R0	32.24	33	33	33	33	33	33	33	33	33	33	33	33	33	33	33	33	33	33	33	33	33	28.11	33	33	33	33	33	33	33	33	33	0	0	0	0	0	0	0	0	0	0	0	0	0	0	0	0
Baseline or Follow-up	R0	31.46	33	33	33	33	33	33	33	33	33	33	33	33	33	33	33	33	33	33	33	33	33	28.51	33	33	33	33	33	33	33	33	33	0	0	0	0	0	0	0	0	0	0	0	0	0	0	0	0
Baseline or Follow-up	R0	30.49	33	33	33	33	33	33	33	33	33	33	33	33	33	33	33	33	33	33	33	33	33	24.67	33	33	33	39.8	33	33	33	33	26.91	0	0	0	0	0	0	0	0	0	0	0	0	0	0	0	0
Baseline or Follow-up	R0	32.07	33	33	33	33	33	33	33	33	33	33	33	33	33	33	33	33	33	33	33	33	33	26.77	33	33	33	37.87	33	33	33	33	33	0	0	0	0	0	0	0	0	0	0	0	0	0	0	0	0
Baseline or Follow-up	R0	31.96	33	33	33	33	33	33	33	33	33	33	33	33	33	33	33	33	33	33	33	33	33	24.65	33	33	33	33	33	33	33	33	33	0	0	0	0	0	0	0	0	0	0	0	0	0	0	0	0
Baseline or Follow-up	R0	28.85	33	33	33	33	33	33	33	33	33	33	33	33	33	33	33	33	33	33	37.64	34.36	33	26.31	33	33	33	33	33	33	33	33	33	0	0	0	0	0	0	0	0	0	0	0	0	0	0	0	0
Baseline or Follow-up	R0	31.12	33	33	33	33	33	33	33	33	33	33	33	33	33	33	33	34.59	33	33	33	33.24	33	26.55	33	33	33	33	33	33	33	33	30.69	0	0	0	0	0	0	0	0	0	0	0	0	0	0	0	0
Baseline or Follow-up	R0	31.25	33	27.53	33	33	33	33	33	33	33	33	33	33	33	33	33	33	33	33	33	33	33	22.04	33	33	33	27.08	33	33	33	33	33	0	1	0	0	0	0	0	0	0	0	0	0	0	0	0	0
Baseline or Follow-up	R0	26.32	33	33	33	33	33	33	33	33	33	33	33	33	33	33	33	33	33	33	33	31.19	33	24.6	33	33	33	26.58	33	33	33	33	33	0	0	0	0	0	0	0	0	0	0	0	0	0	0	0	0
Baseline or Follow-up	R0	28.05	33	33	33	33	33	33	33	33	33	33	33	33	33	33	33	33	33	33	33	35.7	33	33	33	33	32.08	33	33	33	33	33	33	0	0	0	0	0	0	0	0	0	0	0	0	0	0	0	0
Baseline or Follow-up	R0	27.39	33	33	33	33	33	33	33	33	33	33	33	33	33	33	33	33	33	33	33	30.11	33	32.44	33	33	29.12	33	33	33	33	33	33	0	0	0	0	0	0	0	0	0	0	0	0	0	0	0	0
Baseline or Follow-up	R0	28.15	33	33	33	33	33	33	33	33	33	33	33	33	33	33	33	33	33	33	33	28.6	33	24.07	33	33	33	33	33	30.6	33	33	33	0	0	0	0	0	0	0	0	0	0	0	0	0	0	0	0
Baseline or Follow-up	R0	28.05	33	33	33	33	33	33	33	33	33	33	33	33	33	33	33	33	33	33	33	31.42	33	26.27	33	33	33	33	33	33	33	33	33	0	0	0	0	0	0	0	0	0	0	0	0	0	0	0	0
Baseline or Follow-up	R0	27.62	33	33	33	33	33	33	33	33	33	33	33	33	33	33	33	33	33	33	33	39.71	33	26.09	33	33	33	33	33	33	33	33	33	0	0	0	0	0	0	0	0	0	0	0	0	0	0	0	0
Baseline or Follow-up	R0	27.94	33	33	33	33	33	32.42	33	33	33	33	33	33	33	33	33	33	33	33	33	33	33	25.3	33	33	33	33	33	33	33	33	29.88	0	0	0	0	0	1	0	0	0	0	0	0	0	0	0	0
Baseline or Follow-up	R0	27.97	33	33	33	33	33	33	33	33	33	33	33	33	33	33	33	33	33	33	33	33	33	22.63	26.45	33	31.37	33	33	33	33	33	33	0	0	0	0	0	0	0	0	0	0	0	0	0	0	0	0
Baseline or Follow-up	R0	28.04	33	33	33	33	33	33	33	33	33	33	33	33	33	33	33	33	33	33	33	31.36	33	22.58	33	33	33	33	33	33	33	33	29.04	0	0	0	0	0	0	0	0	0	0	0	0	0	0	0	0
Baseline or Follow-up	R0	27.99	33	33	33	33	33	33	33	33	33	33	33	33	33	33	33	33	33	33	33	33	33	33	33	33	33	31.91	33	33	33	33	29.39	0	0	0	0	0	0	0	0	0	0	0	0	0	0	0	0
Baseline or Follow-up	R0	27.43	33	33	33	33	33	33	33	33	33	33	33	33	33	33	33	33	33	33	33	33	33	25.5	33	33	33	33	33	33	33	33	30.46	0	0	0	0	0	0	0	0	0	0	0	0	0	0	0	0
Baseline or Follow-up	R0	29.93	33	33	33	33	33	33	33	33	33	33	33	33	33	33	33	33	33	33	33	33	33	30.94	33	33	33	36.31	33	33	33	33	33	0	0	0	0	0	0	0	0	0	0	0	0	0	0	0	0
Baseline or Follow-up	R0	27.2	33	33	33	33	33	33	33	33	33	33	33	33	33	33	33	33	33	33	33	32.99	33	29.29	33	33	33	33	33	33	33	33	33	0	0	0	0	0	0	0	0	0	0	0	0	0	0	0	0
Baseline or Follow-up	R0	28.77	33	33	33	33	33	33	33	33	33	33	33	33	33	33	33	33	33	33	27.19	33	33	26.55	33	33	33	33	33	33	33	33	33	0	0	0	0	0	0	0	0	0	0	0	0	0	0	0	0
Baseline or Follow-up	R0	28.83	33	33	33	33	33	33	33	33	33	33	33	33	33	33	33	33	33	33	33	33	33	24.66	31.04	33	33	33	33	33	33	33	29.6	0	0	0	0	0	0	0	0	0	0	0	0	0	0	0	0
Baseline or Follow-up	R0	28.98	33	33	33	33	33.66	33	33	33	33	33	33	33	33	33	33	33	33	33	37.28	36.71	33	28.31	33	33	33	33	33	33	33	33	30.68	0	0	0	0	0	0	0	0	0	0	0	0	0	0	0	0
Baseline or Follow-up	R0	29.06	33	33	33	33	33	33	33	33	33	33	33	33	33	17.36	33	33	33	33	33	32.51	33	25.53	33	33	33	33	33	33	33	33	33	0	0	0	0	0	0	0	0	0	0	0	0	0	1	0	0
Baseline or Follow-up	R0	30.22	33	33	33	33	33	33	33	33	33	33	33	33	33	33	33	33	33	33	33	34.75	33	23.13	33.12	33	33	33	33	34.72	33	33	23.27	0	0	0	0	0	0	0	0	0	0	0	0	0	0	0	0
Baseline or Follow-up	R0	28.68	33	33	33	33	33	33	33	33	33	33	33	33	33	33	33	33	33	33	33	33	33	24.65	33	33	33	33	33	33	33	33	33	0	0	0	0	0	0	0	0	0	0	0	0	0	0	0	0
Baseline or Follow-up	R0	29.93	33	33	33	33	33	33	33	33	33	33	33	33	33	33	33	33	33	33	33	32.69	33	21.48	33	33	33	29.14	33	33	33	33	31.5	0	0	0	0	0	0	0	0	0	0	0	0	0	0	0	0
Baseline or Follow-up	R0	29.91	33	33	33	33	33	33	33	33	33	33	33	33	33	33	33	33	33	33	33	33	33	22.35	27.67	33	33	33	33	33	33	33	33	0	0	0	0	0	0	0	0	0	0	0	0	0	0	0	0
Baseline or Follow-up	R0	29.55	33	33	33	33	33	33	33	33	33	33	33	33	33	33	33	33	33	33	33	33	33	20.89	33.7	33	33	33	33	32.58	33	33	33	0	0	0	0	0	0	0	0	0	0	0	0	0	0	0	0
Baseline or Follow-up	R0	29.47	33	33	33	33	33	33	33	33	33	33	33	33	33	33	33	33	33	33	33	33	33	23.44	33	33	33	34.01	33	33	33	33	33	0	0	0	0	0	0	0	0	0	0	0	0	0	0	0	0
Baseline or Follow-up	R0	28.91	33	33	33	33	33	33	33	33	33	33	33	33	33	33	33	33	33	33	33	33	33	19.76	33	33	33	33.01	33	33	33	33	33	0	0	0	0	0	0	0	0	0	0	0	0	0	0	0	0
Baseline or Follow-up	R0	28.2	33	33	33	33	33	33	33	33	33	33	33	33	33	33	33	33	33	33	33	33	33	26.49	33	33	33	35.53	33	33	33	33	33	0	0	0	0	0	0	0	0	0	0	0	0	0	0	0	0
Baseline or Follow-up	R0	24.48	33	33	33	33	33	33	33	33	33	33	33	33	33	33	33	33	33	33	33	35.64	33	25.98	33.82	33	33	33	33	33	33	33	33	0	0	0	0	0	0	0	0	0	0	0	0	0	0	0	0
Baseline or Follow-up	R0	21.25	33	33	33	33	33	33	33	33	33	33	33	33	33	33	33	33	33	33	33	33	33	26.35	33	33	33	32.5	33	33	33	33	33	0	0	0	0	0	0	0	0	0	0	0	0	0	0	0	0
Baseline or Follow-up	R0	29.59	33	33	33	33	33	33	33	33	33	33	33	33	33	33	33	33	33	33	33	33	33	26.76	33	33	33	33	33	33	33	33	33	0	0	0	0	0	0	0	0	0	0	0	0	0	0	0	0
Baseline or Follow-up	R0	31.65	33	33	33	33	33	33	33	33	33	33	33	33	33	33	33	33	33	33	33	33	33	25.75	33	33	33	33	33	33	33	33	30.59	0	0	0	0	0	0	0	0	0	0	0	0	0	0	0	0
Baseline or Follow-up	R0	31.87	33	33	33	33	33	33	33	33	33	33	33	33	33	33	33	33	33	33	33	33	33	26.01	30.62	33	33	39.24	33	33	33	33	33	0	0	0	0	0	0	0	0	0	0	0	0	0	0	0	0
Baseline or Follow-up	R0	31.19	33	33	33	33	33	33	33	33	33	33	33	33	33	33	33	33	33	33	33	33	33	28.08	33	33	33	28.29	33	33	33	33	31.48	0	0	0	0	0	0	0	0	0	0	0	0	0	0	0	0
Baseline or Follow-up	R0	31.18	33	33	33	33	33	33	33	33	33	33	33	33	33	33	33	33	33	33	33	33	33	27.21	33	33	33	33	33	27.72	33	33	33	0	0	0	0	0	0	0	0	0	0	0	0	0	0	0	0
Baseline or Follow-up	R0	31.35	33	33	33	33	33	33	33	33	33	33	33	33	33	33	33	33	33	33	33	33	33	25.13	33	33	33	33	33	33	33	33	33	0	0	0	0	0	0	0	0	0	0	0	0	0	0	0	0
Baseline or Follow-up	R0	30.4	33	33	33	33	33	33	33	33	33	33	33	33	33	33	33	33	33	33	33	28.65	33	27.03	33	33	33	33	33	33	33	33	27.4	0	0	0	0	0	0	0	0	0	0	0	0	0	0	0	0
Baseline or Follow-up	R0	39.54	33	33	33	33	33	33	33	33	33	33	33	33	33	33	33	33	33	33	33	33	33	37.33	33	33	33	33	33	33	33	33	33	0	0	0	0	0	0	0	0	0	0	0	0	0	0	0	0
Baseline or Follow-up	R0	30.33	33	33	33	33	33	33	33	33	33	33	33	33	33	33	33	33	33	33	33	38.25	33	33	33	33	33	33	33	33	33	33	33	0	0	0	0	0	0	0	0	0	0	0	0	0	0	0	0
Baseline or Follow-up	R0	29.48	33	33	33	33	33	33	33	33	33	33	33	33	33	33	33	33	33	33	33	33	33	31.8	33	33	33	33	33	33	33	33	33	0	0	0	0	0	0	0	0	0	0	0	0	0	0	0	0
Baseline or Follow-up	R0	29.6	33	33	33	33	27.98	33	33	33	33	33	33	33	33	33	33	33	33	33	33	36.63	33	30.72	33	33	33	33	33	33	33	33	33	0	0	0	0	1	0	0	0	0	0	0	0	0	0	0	0
Baseline or Follow-up	R0	23.51	33	33	33	33	33	33	33	33	33	33	33	33	33	33	33	33	33	33	33	33	33	28.26	33	33	33	33	33	33	33	33	35.01	0	0	0	0	0	0	0	0	0	0	0	0	0	0	0	0
Baseline or Follow-up	R0	29.16	33	33	33	33	33	33	33	33	33	33	33	33	33	33	33	33	33	33	33	33	33	30.64	33	33	33	33.83	33	33	33	33	33	0	0	0	0	0	0	0	0	0	0	0	0	0	0	0	0
Baseline or Follow-up	R0	30.12	33	33	33	33	33	33	33	33	33	33	33	33	33	33	33	33	33	33	33	32.57	33	27.38	33	33	33	35.7	33	33	33	33	33	0	0	0	0	0	0	0	0	0	0	0	0	0	0	0	0
Baseline or Follow-up	R0	26.63	33	34.07	33	33	33	33	33	33	33	33	33	33	33	33	33	33	33	33	33	33	33	28.26	33	33	33	33	33	33	33	33	33	0	0	0	0	0	0	0	0	0	0	0	0	0	0	0	0
Baseline or Follow-up	R0	26.56	33	38.61	33	33	33	33	33	33	33	33	33	33	33	33	33	33	33	33	33	33	33	27.02	33	33	33	35.07	33	33	33	33	33	0	0	0	0	0	0	0	0	0	0	0	0	0	0	0	0
Baseline or Follow-up	R0	29.14	33	33	33	33	33	33	33	33	33	33	33	33	33	33	33	33	33	33	33	33	33	29.47	33	33	33	32.89	33	33	33	33	30.13	0	0	0	0	0	0	0	0	0	0	0	0	0	0	0	0
Baseline or Follow-up	R0	27.44	33	33	33	33	33	33	33	33	33	33	33	33	33	33	33	33	33	33	33	33	33	29.03	33	33	33	32.8	33	33	33	33	36.16	0	0	0	0	0	0	0	0	0	0	0	0	0	0	0	0
Baseline or Follow-up	R0	28.95	33	33	33	33	33	33	33	33	33	33	33	33	33	33	33	33	33	33	33	33	33	28.42	33	33	33	35.2	33	33	33	33	33	0	0	0	0	0	0	0	0	0	0	0	0	0	0	0	0
Baseline or Follow-up	R0	27.77	33	33	33	33	33	33	33	33	33	33	33	33	33	33	33	33	33	33	33	35.95	33	25.03	33	33	33	27.36	33	33	33	33	35.85	0	0	0	0	0	0	0	0	0	0	0	0	0	0	0	0
Baseline or Follow-up	R0	23.02	33	33	33	33	33	33	33	33	33	33	33	33	33	33	33	33	33	33	33	33	33	31.16	33	33	33	35.1	33	33	33	33	33	0	0	0	0	0	0	0	0	0	0	0	0	0	0	0	0
Baseline or Follow-up	R0	29.11	33	33	33	33	33	33	33	33	33	33	33	33	33	33	33	33	33	33	33	33	33	30.14	33	33	33	33.88	33	33	33	33	36.3	0	0	0	0	0	0	0	0	0	0	0	0	0	0	0	0
Baseline or Follow-up	R0	28.99	33	33	33	33	33	33	33	33	33	33	33	33	33	33	33	33	33	33	33	33	33	32.87	33	33	33	32.78	33	33	33	33	34.86	0	0	0	0	0	0	0	0	0	0	0	0	0	0	0	0
Baseline or Follow-up	R0	28.82	33	33	33	33	33	33	33	33	33	33	33	33	33	33	33	33	33	33	33	33	33	26.36	33	33	33	33	33	33	33	33	33	0	0	0	0	0	0	0	0	0	0	0	0	0	0	0	0
Baseline or Follow-up	R0	30.15	33	33	33	33	33	33	33	33	33	33	33	33	33	33	33	33	33	33	33	33	33	26.38	33	33	33	30.9	33	33	33	33	33	0	0	0	0	0	0	0	0	0	0	0	0	0	0	0	0
Baseline or Follow-up	R0	29.38	33	33	33	33	33	33	33	33	33	33	33	33	33	33	33	33	33	33	33	33	33	28.11	33	33	33	35.04	33	33	33	33	33	0	0	0	0	0	0	0	0	0	0	0	0	0	0	0	0
Baseline or Follow-up	R0	20.77	33	33	33	33	33	33	33	33	33	33	33	33	33	33	33	33	33	33	33	33	33	26.93	33	33	33	33.22	33	33	33	33	36.11	0	0	0	0	0	0	0	0	0	0	0	0	0	0	0	0
Baseline or Follow-up	R0	22.38	33	33	33	33	33	33	33	33	33	33	33	33	33	33	33	33	33	33	33	33	33	29.61	30.02	33	33	34.43	33	33	33	33	33	0	0	0	0	0	0	0	0	0	0	0	0	0	0	0	0
Baseline or Follow-up	R0	29.55	33	33	33	33	33	33	33	33	33	33	33	33	33	33	33	33	33	33	33	37.94	33	30.6	33	33	33	36.35	33	33	33	33	33	0	0	0	0	0	0	0	0	0	0	0	0	0	0	0	0
Baseline or Follow-up	R0	28.14	33	33	33	33	33	33	33	33	33	33	33	33	33	33	33	33	33	33	33	33	33	26.61	33	33	33	33	33	33	33	33	33	0	0	0	0	0	0	0	0	0	0	0	0	0	0	0	0
Baseline or Follow-up	R0	28.53	33	33	33	33	33	33	33	33	33	33	33	33	33	33	33	33	33	33	33	33	33	24.5	33	33	33	35.64	33	33	33	33	38.17	0	0	0	0	0	0	0	0	0	0	0	0	0	0	0	0
Baseline or Follow-up	R0	31.1	33	33	33	33	33	33	33	33	33	33	33	33	33	33	33	33	33	33	33	33	33	29.2	33	33	33	33	33	33	33	33	33	0	0	0	0	0	0	0	0	0	0	0	0	0	0	0	0
Baseline or Follow-up	R0	28.03	33	33	33	33	33	33	33	33	33	33	33	33	33	33	33	33	33	33	33	33	33	29.03	33	33	33	33	33	33	33	33	33	0	0	0	0	0	0	0	0	0	0	0	0	0	0	0	0
Baseline or Follow-up	R0	31.14	33	31.48	33	33	33	33	33	33	33	33	33	33	33	33	33	33	33	33	33	33	33	29.21	33	33	33	35.22	33	33	33	33	33	0	1	0	0	0	0	0	0	0	0	0	0	0	0	0	0
Baseline or Follow-up	R0	29.11	33	33	33	33	33	33	33	33	33	33	33	33	33	33	33	33	33	33	33	37.81	33	26.63	33	33	33	33	33	33	33	33	33	0	0	0	0	0	0	0	0	0	0	0	0	0	0	0	0
Baseline or Follow-up	R0	30.89	33	33	33	33	33	33	33	28.05	33	33	33	33	33	33	33	33	33	33	33	33	33	28.67	25.82	33	33	34.32	33	33	33	33	31.32	0	0	0	0	0	0	0	1	0	0	0	0	0	0	0	0
Baseline or Follow-up	R0	31.76	33	33	33	33	33	33	33	33	33	33	33	33	33	33	33	33	33	33	33	33.18	33	26.65	33	33	33	33	33	33	33	33	33	0	0	0	0	0	0	0	0	0	0	0	0	0	0	0	0
Baseline or Follow-up	R0	31.22	33	33	33	33	33	33	33	33	33	33	33	33	33	33	33	33	33	33	33	33	33	28.98	33	33	33	34.63	33	33	33	33	33	0	0	0	0	0	0	0	0	0	0	0	0	0	0	0	0
Baseline or Follow-up	R0	31.41	33	33	33	33	33	33	33	33	33	33	33	33	33	33	33	33	33	33	35.61	33	33	33.16	33	33	33	34.21	33	31.51	33	33	37.21	0	0	0	0	0	0	0	0	0	0	0	0	0	0	0	0
Baseline or Follow-up	R0	31.18	33	33	33	33	33	33	33	33	33	33	33	33	33	33	33	33	33	33	33	31.41	33	30.06	33	33	33	33	33	33	33	33	32.49	0	0	0	0	0	0	0	0	0	0	0	0	0	0	0	0
Baseline or Follow-up	R0	19.89	33	33	33	33	33	33	33	33	33	33	33	33	33	33	33	33	33	33	33	33	33	28.16	33	33	33	33	33	33	33	33	25.87	0	0	0	0	0	0	0	0	0	0	0	0	0	0	0	0
Baseline or Follow-up	R0	31.45	33	33	33	33	33	33	33	33	33	33	33	33	33	33	33	33	33	33	33	33	33	31.24	33	33	33	31.3	33	33	33	33	33	0	0	0	0	0	0	0	0	0	0	0	0	0	0	0	0
Baseline or Follow-up	R0	31.4	33	29.72	33	33	33	33	33	33	33	33	33	33	33	33	33	33	33	33	33	33	33	33.12	33	33	33	33	33	33	33	33	33	0	1	0	0	0	0	0	0	0	0	0	0	0	0	0	0
Baseline or Follow-up	R0	31.05	33	33	33	33	33	33	33	33	33	33	33	33	33	33	33	33	33	33	33	33	33	29.69	31.03	33	33	34.62	33	33	33	33	33.75	0	0	0	0	0	0	0	0	0	0	0	0	0	0	0	0
Baseline or Follow-up	R0	29.18	33	33	33	33	33	33	33	33	33	33	33	33	33	33	33	33	33	33	33	33	33	33.66	33	33	33	34.88	33	33	33	33	33	0	0	0	0	0	0	0	0	0	0	0	0	0	0	0	0
Baseline or Follow-up	R0	30.95	33	33	33	33	33	33	33	33	33	33	33	33	33	33	33	33	33	33	33	33	33	28.62	29.04	33	33	32.97	33	33	33	33	33	0	0	0	0	0	0	0	0	0	0	0	0	0	0	0	0
Baseline or Follow-up	R0	31	33	33	33	33	33	33	33	33	33	33	33	33	33	33	33	33	33	33	33	33	33	28.38	33	33	33	34.87	33	33	33	33	30.01	0	0	0	0	0	0	0	0	0	0	0	0	0	0	0	0
Baseline or Follow-up	R0	28.46	33	33	33	33	18.21	33	33	33	33	33	33	33	33	33	33	33	33	33	36.66	33	33	33.03	33	33	33	33	33	33	33	33	33	0	0	0	0	1	0	0	0	0	0	0	0	0	0	0	0
Baseline or Follow-up	R0	28.93	33	33	33	33	33	33	33	33	33	33	33	33	33	33	33	33	33	33	33	33.93	33	29.64	33	33	33	33.54	33	33	33	33	31.95	0	0	0	0	0	0	0	0	0	0	0	0	0	0	0	0
Baseline or Follow-up	R0	28.16	33	33	33	33	33	33	33	33	33	33	33	33	33	33	33	33	33	33	33	33	33	27.17	33	33	33	33.19	33	33	33	33	33	0	0	0	0	0	0	0	0	0	0	0	0	0	0	0	0
Baseline or Follow-up	R0	28.04	33	33	33	33	33	33	33	33	33	33	33	33	33	33	33	33	33	33	33	33	33	31.46	34.27	33	33	33	33	33	33	33	33	0	0	0	0	0	0	0	0	0	0	0	0	0	0	0	0
Baseline or Follow-up	R0	27.79	33	33	33	33	33	33	33	33	33	33	33	33	33	33	33	33	33	33	35.98	33	33	33	33	33	33	34.35	33	33	33	33	33.37	0	0	0	0	0	0	0	0	0	0	0	0	0	0	0	0
Baseline or Follow-up	R0	28.27	33	33	33	33	33	33	33	33	33	33	33	33	33	33	33	33	33	33	33	31.04	33	33	33	33	33	35.19	33	33	33	33	28.27	0	0	0	0	0	0	0	0	0	0	0	0	0	0	0	0
Baseline or Follow-up	R0	28.13	33	33	33	33	33	33	33	33	33	33	33	33	33	33	33	33	33	33	33	33	33	30.11	33	33	33	33.7	33	33	33	33	37.24	0	0	0	0	0	0	0	0	0	0	0	0	0	0	0	0
Baseline or Follow-up	R0	28.6	33	33	33	33	33	33	33	33	33	33	33	33	33	33	33	33	33	33	33	39.07	33	26.5	33	33	33	31.03	33	33	33	33	33	0	0	0	0	0	0	0	0	0	0	0	0	0	0	0	0
Baseline or Follow-up	R0	29.27	33	33	33	33	33	33	33	33	33	33	33	33	33	33	33	33	33	33	33	33	33	33	33	33	33	33.15	33	33	33	33	33	0	0	0	0	0	0	0	0	0	0	0	0	0	0	0	0
Baseline or Follow-up	R0	29.05	33	33	33	33	33	33	33	33	33	33	33	33	33	33	33	33	33	33	33	33	33	29.91	33	33	33	33	33	33	33	33	33	0	0	0	0	0	0	0	0	0	0	0	0	0	0	0	0
Baseline or Follow-up	R0	29.2	33	33	33	33	33	33	33	33	33	33	33	33	33	33	33	33	33	33	33	34.85	33	28.5	31.78	33	33	33	33	33	33	33	32.99	0	0	0	0	0	0	0	0	0	0	0	0	0	0	0	0
Baseline or Follow-up	R0	27.28	33	33	33	33	33	33	33	33	33	33	33	33	33	33	33	33	33	33	33	33	33	29.02	33	33	33	33.94	33	33	33	33	33	0	0	0	0	0	0	0	0	0	0	0	0	0	0	0	0
Baseline or Follow-up	R0	24.65	33	33	33	33	33	33	33	33	33	33	33	33	33	33	33	33	33	33	33	33	33	26.79	33	33	33	33	33	33	33	33	33.92	0	0	0	0	0	0	0	0	0	0	0	0	0	0	0	0
Baseline or Follow-up	R0	28.25	33	33	33	33	33	33	33	33	33	33	33	33	33	33	33	33	33	33	33	36.13	33	26.99	33	33	33	36.53	33	33	33	33	33	0	0	0	0	0	0	0	0	0	0	0	0	0	0	0	0
Baseline or Follow-up	R0	29.12	33	33	33	33	33	33	33	33	33	33	33	33	33	33	33	33	33	33	33	33	33	33	33	33	33	33.67	33	33	33	33	31.25	0	0	0	0	0	0	0	0	0	0	0	0	0	0	0	0
Baseline or Follow-up	R0	29.33	33	33	33	33	33	33	33	33	33	33	33	33	33	33	33	33	33	33	33	36.6	33	28.72	34.8	33	33	34.13	33	33	33	33	30.77	0	0	0	0	0	0	0	0	0	0	0	0	0	0	0	0
Baseline or Follow-up	R0	23.33	33	33	33	33	33	33	33	33	33	33	33	33	33	33	33	33	33	33	33	33	33	27.15	33	33	33	35.84	33	33	33	33	32.78	0	0	0	0	0	0	0	0	0	0	0	0	0	0	0	0
Baseline or Follow-up	R0	28.18	33	33	33	33	33	33	33	33	33	33	33	33	33	33	33	33	33	33	33	37.17	33	25.55	33	33	33	34.85	33	33	33	33	28.7	0	0	0	0	0	0	0	0	0	0	0	0	0	0	0	0
Baseline or Follow-up	R0	28.52	33	33	33	33	33	33	33	33	33	33	33	33	33	33	33	33	33	33	33	33	33	25.52	33	33	33	33	33	33	33	33	33.03	0	0	0	0	0	0	0	0	0	0	0	0	0	0	0	0
Baseline or Follow-up	R0	27.38	33	33	33	33	33	33	33	33	33	33	33	33	33	33	33	33	33	33	33	35.04	33	29.06	33	33	33	33	33	33	33	33	33	0	0	0	0	0	0	0	0	0	0	0	0	0	0	0	0
Baseline or Follow-up	R0	27.19	33	33	33	33	33	33	33	33	33	33	33	33	33	33	33	33	33	33	33	33	33	31.57	33	33	33	37.75	33	33	33	33	33	0	0	0	0	0	0	0	0	0	0	0	0	0	0	0	0
Baseline or Follow-up	R0	28.58	33	33	33	33	33	33	33	33	33	33	33	33	33	33	33	33	33	33	33	35.13	33	28.11	33	33	33	33	33	33	33	33	34.34	0	0	0	0	0	0	0	0	0	0	0	0	0	0	0	0
Baseline or Follow-up	R0	27.64	33	33	33	33	33	33	33	33	33	33	33	33	33	33	33	33	33	33	33	33	33	25.4	33	33	33	33	33	33	33	33	33	0	0	0	0	0	0	0	0	0	0	0	0	0	0	0	0
Baseline or Follow-up	R0	28.09	33	33	33	33	33	33	33	33	33	33	33	33	33	33	33	33	33	33	33	33	33	28.94	33	33	33	24.06	33	33	33	33	28.46	0	0	0	0	0	0	0	0	0	0	0	0	0	0	0	0
Baseline or Follow-up	R0	29.97	33	33	33	33	33	33	33	33	33	33	33	33	33	33	33	33	33	33	33	33	33	31.14	33	33	33	33	33	33	33	33	29.01	0	0	0	0	0	0	0	0	0	0	0	0	0	0	0	0
Baseline or Follow-up	R0	26.75	33	33	33	33	33	33	33	33	33	33	33	33	33	33	33	33	33	33	33	33.16	33	29.59	33	33	33	27.79	33	33	33	33	33	0	0	0	0	0	0	0	0	0	0	0	0	0	0	0	0
Baseline or Follow-up	R0	29.01	33	33	33	33	33	33	33	33	33	33	33	33	33	33	33	33	33	33	33	30.54	33	25.89	33	33	33	33	33	33	33	33	33	0	0	0	0	0	0	0	0	0	0	0	0	0	0	0	0
Baseline or Follow-up	R0	23.48	33	33	33	33	33	33	33	33	33	33	33	33	33	33	33	33	33	33	33	33	33	27.89	33	33	33	35.91	33	33	33	33	31.37	0	0	0	0	0	0	0	0	0	0	0	0	0	0	0	0
Baseline or Follow-up	R0	28.23	33	33	33	33	33	33	33	33	33	33	33	33	33	33	33	33	33	33	33	33.01	33	28.49	33	33	33	33	33	33	33	33	34.72	0	0	0	0	0	0	0	0	0	0	0	0	0	0	0	0
Baseline or Follow-up	R0	20.1	33	33	33	33	33	33	33	33	33	33	33	33	33	33	33	33	33	33	33	32.52	33	26.27	33	33	33	33	33	33	33	33	33	0	0	0	0	0	0	0	0	0	0	0	0	0	0	0	0
Baseline or Follow-up	R0	27.26	33	33	33	33	33	33	33	33	33	33	33	33	33	33	33	33	33	33	33	33	33	28.38	34.85	33	33	32.55	33	33	33	33	33	0	0	0	0	0	0	0	0	0	0	0	0	0	0	0	0
Baseline or Follow-up	R0	28.88	33	33	33	33	33	33	33	33	33	33	33	33	33	33	33	33	33	33	33	33.36	33	28.19	33	33	33	33	33	33	33	33	33	0	0	0	0	0	0	0	0	0	0	0	0	0	0	0	0
Baseline or Follow-up	R0	29.82	33	33	33	33	33	33	33	33	33	33	33	33	33	33	33	33	33	33	33	33	33	29.11	33	33	33	35.28	33	33	33	33	33	0	0	0	0	0	0	0	0	0	0	0	0	0	0	0	0
Baseline or Follow-up	R0	22.57	33	33	33	33	33	33	33	33	33	33	33	33	33	33	33	33	33	33	33	35.57	33	27.39	33	33	33	34.32	33	33	33	33	30.37	0	0	0	0	0	0	0	0	0	0	0	0	0	0	0	0
Baseline or Follow-up	R0	30.13	33	33	33	33	33	33	33	33	33	33	33	33	33	33	33	33	33	33	33	33	33	26.49	29.55	33	33	35.34	33	33	33	33	28.11	0	0	0	0	0	0	0	0	0	0	0	0	0	0	0	0
Baseline or Follow-up	R0	29.41	33	33	33	33	33	33	33	33	33	33	33	33	33	33	33	33	33	33	33	32.18	33	26.99	33	33	33	30.19	33	33	33	33	28.42	0	0	0	0	0	0	0	0	0	0	0	0	0	0	0	0
Baseline or Follow-up	R0	30.23	33	33	33	33	34.63	33	33	33	33	33	33	33	33	33	33	33	33	33	33	33	33	29.03	33	33	33	33	33	33	33	33	31.61	0	0	0	0	0	0	0	0	0	0	0	0	0	0	0	0
Baseline or Follow-up	R0	29.63	33	33	33	33	33	33	33	33	33	33	33	33	33	33	33	33	33	33	33	33	33	33	33	33	33	32.74	33	33	33	33	33	0	0	0	0	0	0	0	0	0	0	0	0	0	0	0	0
Baseline or Follow-up	R0	28.88	33	33	33	33	33	33	33	33	33	33	33	33	33	33	33	33	33	33	33	36.36	33	28.55	33	33	33	35.32	33	33	33	33	33	0	0	0	0	0	0	0	0	0	0	0	0	0	0	0	0
Baseline or Follow-up	R0	29.34	33	33	33	33	33	33	33	33	33	33	33	33	33	33	33	33	33	33	33	33	33	30.18	33	33	33	33.62	33	33	33	33	29.9	0	0	0	0	0	0	0	0	0	0	0	0	0	0	0	0
Baseline or Follow-up	R0	29.99	33	33	33	33	33	33	33	33	33	33	33	33	33	33	33	33	33	33	33	33.14	33	33.29	33	33	33	33.12	33	33	33	33	31	0	0	0	0	0	0	0	0	0	0	0	0	0	0	0	0
Baseline or Follow-up	R0	29.04	33	33	33	33	33	33	33	33	33	33	33	33	33	33	33	33	33	33	33	33	33	27.65	33	33	33	33.14	33	33	33	33	31.51	0	0	0	0	0	0	0	0	0	0	0	0	0	0	0	0
Baseline or Follow-up	R0	28.89	33	33	33	33	33	33	33	33	33	33	31.96	33	33	33	33	33	33	33	33	33	33	35.83	33	33	33	35.18	33	33	33	33	33	0	0	0	0	0	0	0	0	0	0	1	0	0	0	0	0
Baseline or Follow-up	R0	28.71	33	33	33	33	33	33	33	33	33	33	33	33	33	33	33	33	33	33	33	33	33	26.9	33	33	33	33	33	33	33	33	30.35	0	0	0	0	0	0	0	0	0	0	0	0	0	0	0	0
Baseline or Follow-up	R0	29.09	33	33	33	33	33	33	33	33	33	33	33	33	33	33	33	33	33	33	33	33	33	23.48	33	33	32.37	33	33	33	33	33	32.39	0	0	0	0	0	0	0	0	0	0	0	0	0	0	0	0
Baseline or Follow-up	R0	30.08	33	33	33	33	33	33	33	33	33	33	33	33	33	33	33	33	33	33	33	33	33	33	33	33	33	33	33	33	33	33	33	0	0	0	0	0	0	0	0	0	0	0	0	0	0	0	0
Baseline or Follow-up	R0	30	33	33	33	33	33	33	33	33	33	33	33	33	33	33	33	33	33	33	33	34.18	33	25.65	34.91	33	33	33	33	33	33	33	34.68	0	0	0	0	0	0	0	0	0	0	0	0	0	0	0	0
Baseline or Follow-up	R0	29.5	33	33	33	33	33	33	33	33	33	33	33	33	33	33	33	33	33	33	33	33	33	28.37	33	33	33	33	33	33	33	33	31.14	0	0	0	0	0	0	0	0	0	0	0	0	0	0	0	0
Baseline or Follow-up	R0	30.15	33	33	33	33	33	33	33	33	33	33	33	33	33	33	33	33	33	33	33.53	33	33	27.18	33	33	33	36.59	33	33	33	33	33	0	0	0	0	0	0	0	0	0	0	0	0	0	0	0	0
Baseline or Follow-up	R0	30.5	33	33	33	33	33	33	33	33	33	33	33	33	33	33	33	33	33	33	33	33	33	28.32	33	33	33	35.21	33	33	33	33	33	0	0	0	0	0	0	0	0	0	0	0	0	0	0	0	0
Baseline or Follow-up	R0	30.25	33	33	33	33	33	33	33	33	33	33	33	33	33	33	33	33	33	33	33	33.32	33	25.23	33	33	33	36.61	33	33	33	33	33	0	0	0	0	0	0	0	0	0	0	0	0	0	0	0	0
Baseline or Follow-up	R0	22.06	33	33	33	33	36.77	33	33	33	33	33	33	33	33	33	33	33	33	33	33	33	33	27.06	33	33	33	35.26	33	33	33	33	33	0	0	0	0	0	0	0	0	0	0	0	0	0	0	0	0
Baseline or Follow-up	R0	29.59	33	33	33	33	33	33	33	33	33	33	33	33	33	33	33	33	33	33	33	32.13	33	29.64	33	33	33	34.81	33	33	33	33	30.22	0	0	0	0	0	0	0	0	0	0	0	0	0	0	0	0
Baseline or Follow-up	R0	30.61	33	33	33	33	33	33	33	33	33	33	33	33	33	33	33	33	33	33	33	33	33	31.07	33	33	33	33	33	33	33	33	33	0	0	0	0	0	0	0	0	0	0	0	0	0	0	0	0
Baseline or Follow-up	R0	26.51	33	33	33	33	33	33	33	33	33	33	33	33	33	33	33	33	33	33	33	33	33	29.32	33	33	33	34.39	33	33	33	33	30.17	0	0	0	0	0	0	0	0	0	0	0	0	0	0	0	0
Baseline or Follow-up	R0	19.31	33	33	33	33	33	33	33	33	33	33	33	33	33	33	33	33	33	33	33	33	33	29.78	33	33	33	33	33	33	33	33	33	0	0	0	0	0	0	0	0	0	0	0	0	0	0	0	0
Baseline or Follow-up	R0	30.34	33	33	33	33	33	33	33	33	33	33	33	33	33	33	33	33	33	33	33	33	33	29.11	33	33	33	32.31	33	33	33	33	35.13	0	0	0	0	0	0	0	0	0	0	0	0	0	0	0	0
Baseline or Follow-up	R0	30.51	33	33	33	33	33	33	33	33	33	33	33	33	33	33	33	33	33	33	33	33	33	31.86	33	33	33	33.19	33	33	33	33	31.12	0	0	0	0	0	0	0	0	0	0	0	0	0	0	0	0
Baseline or Follow-up	R0	29.76	33	33	33	33	33	33	33	33	33	33	33	33	33	33	33	33	33	33	33	33	33	28.02	33	33	33	33.18	33	33	33	33	33	0	0	0	0	0	0	0	0	0	0	0	0	0	0	0	0
Baseline or Follow-up	R0	30.17	33	33	33	33	33	33	33	33	33	33	33	33	33	33	33	33	33	33	33	33	33	33	33	33	33	33.63	33	33	33	33	33	0	0	0	0	0	0	0	0	0	0	0	0	0	0	0	0
Baseline or Follow-up	R0	30.16	33	32.1	33	33	33	33	33	33	33	33	33	33	33	33	33	33	33	33	33	35.4	33	27.63	33.03	33	33	33.27	33	33	33	33	30.43	0	1	0	0	0	0	0	0	0	0	0	0	0	0	0	0
Baseline or Follow-up	R0	27.6	33	33	33	33	33	33	33	33	33	33	33	33	33	33	33	33	33	33	36.39	36.11	33	31.53	33	33	33	34.28	33	33	33	33	30.91	0	0	0	0	0	0	0	0	0	0	0	0	0	0	0	0
Baseline or Follow-up	R0	28.03	33	33	33	33	33	33	33	33	33	33	33	33	33	33	33	33	33	33	33	33	33	28.28	33	33	33	33	33	33	33	33	34.17	0	0	0	0	0	0	0	0	0	0	0	0	0	0	0	0
Baseline or Follow-up	R0	27.2	33	33	33	33	33	33	29.95	33	33	33	33	33	33	33	33	33	33	33	33	33	33	29.06	33	33	33	35.43	33	33	33	33	27.58	0	0	0	0	0	0	1	0	0	0	0	0	0	0	0	0
Baseline or Follow-up	R0	26.92	33	33	33	33	33.36	33	33	33	33	33	33	33	33	33	33	33	33	33	33	33	33	25.78	33	33	33.42	33	33	33	33	33	33	0	0	0	0	0	0	0	0	0	0	0	0	0	0	0	0
Baseline or Follow-up	R0	29.07	33	33	33	33	33	33	33	33	33	17.44	33	33	33	33	33	33	33	33	33	33	33	33	33	33	33	33	33	33	33	33	31.38	0	0	0	0	0	0	0	0	0	1	0	0	0	0	0	0
Baseline or Follow-up	R0	29.15	33	33	33	33	33	33	33	33	33	33	33	33	33	33	33	33	33	33	33	33	33	34.3	28.17	33	33	35.16	33	33	33	33	30.33	0	0	0	0	0	0	0	0	0	0	0	0	0	0	0	0
Baseline or Follow-up	R0	28.44	33	33	33	33	33	33	33	33	33	33	33	33	33	33	33	33	33	33	33	33	33	29.98	33	33	33	33	33	33	33	33	27.95	0	0	0	0	0	0	0	0	0	0	0	0	0	0	0	0
Baseline or Follow-up	R0	29.43	33	33	33	33	33	33	33	33	33	33	33	33	33	33	33	33	33	33	33	33	33	29.18	33	33	33	33	33	33	33	33	33	0	0	0	0	0	0	0	0	0	0	0	0	0	0	0	0
Baseline or Follow-up	R0	29.87	33	33	33	33	33	33	33	33	33	33	35.09	33	33	33	33	33	33	33	33	33	33	33	33	33	33	35.43	33	33	33	33	33	0	0	0	0	0	0	0	0	0	0	0	0	0	0	0	0
Baseline or Follow-up	R0	28.89	33	33	33	33	33	33	33	33	33	33	33	33	33	33	33	33	33	33	33	33	33	31.65	34.41	33	33	30.23	33	33	33	33	29.73	0	0	0	0	0	0	0	0	0	0	0	0	0	0	0	0
Baseline or Follow-up	R0	28.81	33	34.02	33	33	33	33	33	33	33	33	33	33	33	33	33	33	33	33	33	38.14	33	27.17	33	33	33	34.09	33	33	33	33	31.29	0	0	0	0	0	0	0	0	0	0	0	0	0	0	0	0
Baseline or Follow-up	R0	26.5	33	33	33	33	33	33	33	33	33	33	33	33	33	33	33	33	33	33	33	33	33	30.02	33	33	33	33	33	33	33	33	29.02	0	0	0	0	0	0	0	0	0	0	0	0	0	0	0	0
Baseline or Follow-up	R0	27.8	33	33	33	33	33	33	33	33	33	33	33	33	33	33	33	33	33	33	33	33	33	30.04	33	33	33	33	33	33	33	33	31.92	0	0	0	0	0	0	0	0	0	0	0	0	0	0	0	0
Baseline or Follow-up	R0	28.91	33	33	33	33	33	33	33	33	33	33	33	33	33	33	33	33	33	33	33	33	33	28.07	33	33	33	35.26	33	33	33	33	27.25	0	0	0	0	0	0	0	0	0	0	0	0	0	0	0	0
Baseline or Follow-up	RF	30.08	33	33	33	33	33	33	33	33	33	33	33	33	33	33	33	33	33	33	35.91	33	33	28.48	28.06	33	33	34.51	33	32.47	33	33	28.95	0	0	0	0	0	0	0	0	0	0	0	0	0	0	0	0
Baseline or Follow-up	RF	28.9	33	34.09	33	33	33	33	33	33	33	33	33	33	33	33	33	33	33	33	33	33	33	31.01	31.22	33	33	33	33	33	33	33	23.38	0	0	0	0	0	0	0	0	0	0	0	0	0	0	0	0
Baseline or Follow-up	RF	28.76	33	30.94	33	33	33	33	33	33	33	33	33	33	33	33	33	33	33	30.09	30.98	33	33	23.56	24.19	33	33	33	33	33	33	33	27.96	0	1	0	0	0	0	0	0	0	0	0	0	0	0	0	0
Baseline or Follow-up	RF	29.56	33	31.57	33	33	33	33	33	33	33	33	33	33	33	33	33	33	33	35.69	33	33	33	33	31.54	33	33	35.61	33	33	33	33	27.79	0	1	0	0	0	0	0	0	0	0	0	0	0	0	0	0
Baseline or Follow-up	RF	30.02	33	31.84	33	33	33	33	33	33	33	33	33	33	33	33	33	33	33	31.89	33	33	33	33.53	27.73	33	33	33	33	33	33	33	27.9	0	1	0	0	0	0	0	0	0	0	0	0	0	0	0	0
Baseline or Follow-up	RF	24.59	33	33	33	33	33	33	33	33	33	33	33	33	33	33	33	33	33	33	33	33	33	31.16	27.87	33	33	33	33	33	33	33	25.01	0	0	0	0	0	0	0	0	0	0	0	0	0	0	0	0
Baseline or Follow-up	RF	28.63	33	33	33	33	33	33	33	33	33	33	33	33	33	33	33	33	33	33	33	33	33	32.03	32.32	33	33	33	33	33	33	33	33	0	0	0	0	0	0	0	0	0	0	0	0	0	0	0	0
Baseline or Follow-up	RF	29.52	33	33	33	33	33	33	33	33	33	33	33	33	33	33	33	33	33	33	33	33	33	29.32	31.27	33	33	33	33	33	33	33	21.61	0	0	0	0	0	0	0	0	0	0	0	0	0	0	0	0
Baseline or Follow-up	RF	30.13	33	28.71	33	33	33	33	33	33	33	33	33	33	33	33	33	33	33	33	33	33	33	33.6	26.05	33	33	33	33	33	33	33	31.57	0	1	0	0	0	0	0	0	0	0	0	0	0	0	0	0
Baseline or Follow-up	RF	30.05	33	24.14	33	33	33	33	33	33	33	33	33	33	33	33	33	33	33	25.64	33	37.83	33	30.75	26.64	33	33	36.39	33	33	33	33	26.97	0	1	0	0	0	0	0	0	0	0	0	0	0	0	0	0
Baseline or Follow-up	RF	28.27	33	31.12	33	33	33	33	33	33	33	33	33	33	33	33	33	33	33	33	33	33	33	32.97	26.29	33	33	35.1	33	33	33	33	33	0	1	0	0	0	0	0	0	0	0	0	0	0	0	0	0
Baseline or Follow-up	RF	29.4	33	33	33	33	33	33	33	33	33	33	33	33	33	33	33	33	33	33	33	33	33	30.1	28.81	33	33	33	33	33	33	33	26.27	0	0	0	0	0	0	0	0	0	0	0	0	0	0	0	0
Baseline or Follow-up	RF	28.68	33	33	33	33	33	33	33	33	33	33	33	33	33	33	33	33	33	33	33	34.49	33	35.7	26.74	33	33	33	33	33	33	33	32.94	0	0	0	0	0	0	0	0	0	0	0	0	0	0	0	0
Baseline or Follow-up	RF	30.41	33	29.31	33	33	33	33	33	33	33	33	33	33	33	33	33	33	33	30.33	33	37.99	33	32.65	32.88	33	33	33	33	33	33	33	33	0	1	0	0	0	0	0	0	0	0	0	0	0	0	0	0
Baseline or Follow-up	RF	28.69	33	29.6	33	33	33	33	33	33	33	33	33	33	33	33	33	33	33	30.2	33	33	33	29.11	31.43	33	33	33	33	33	33	33	25.48	0	1	0	0	0	0	0	0	0	0	0	0	0	0	0	0
Baseline or Follow-up	RF	29.18	33	27.18	33	33	33	33	33	33	33	33	33	33	33	33	33	33	33	33	33	37.9	33	26.72	22.84	33	33	33	33	32.84	33	33	33	0	1	0	0	0	0	0	0	0	0	0	0	0	0	0	0
Baseline or Follow-up	RF	29.3	33	33	33	33	33	33	33	33	33	33	33	33	33	33	33	33	33	33	33	33	33	27.75	33	33	33	33	33	33	33	33	33	0	0	0	0	0	0	0	0	0	0	0	0	0	0	0	0
Baseline or Follow-up	RF	29.45	33	33	33	33	33	29.98	33	33	33	33	33	33	33	33	33	33	33	33	33.41	33	33	32.42	33	33	33	33	33	33	33	33	23.58	0	0	0	0	0	1	0	0	0	0	0	0	0	0	0	0
Baseline or Follow-up	RF	26.87	33	32.85	33	33	33	33	33	33	33	33	33	33	33	33	33	33	33	33	33	33	33	25.93	34.06	33	33	33	33	33	33	33	27.73	0	1	0	0	0	0	0	0	0	0	0	0	0	0	0	0
Baseline or Follow-up	RF	29.49	33	33	33	33	33	33	33	33	33	33	33	33	33	33	33	33	33	33	33	33	33	33	26.07	33	33	33	33	33	33	33	33	0	0	0	0	0	0	0	0	0	0	0	0	0	0	0	0
Baseline or Follow-up	RF	29.51	33	35.22	33	33	33	33	33	33	33	33	33	33	33	33	33	33	33	33	33	31.09	33	30.34	25.5	33	33	33	33	33	33	33	33	0	0	0	0	0	0	0	0	0	0	0	0	0	0	0	0
Baseline or Follow-up	RF	29.52	33	34.9	33	33	33	33	33	33	33	33	33	33	33	33	33	33	33	33	33	35.41	33	30.02	30.28	33	33	28.43	33	33	33	33	29.69	0	0	0	0	0	0	0	0	0	0	0	0	0	0	0	0
Baseline or Follow-up	RF	18.55	33	32.64	33	33	33	33	33	33	33	33	33	33	33	33	33	33	33	33	31.69	39.84	33	27.43	26.16	33	33	33	33	31.9	33	33	24.87	0	1	0	0	0	0	0	0	0	0	0	0	0	0	0	0
Baseline or Follow-up	RF	29.01	33	33	33	33	33	33	33	33	33	33	33	33	33	33	33	33	33	33	33	34.01	33	32.87	33	33	33	33	33	33	33	33	33	0	0	0	0	0	0	0	0	0	0	0	0	0	0	0	0
Baseline or Follow-up	RF	29.41	33	33	33	33	33	33	33	33	33	33	33	33	33	33	33	33	33	33	33.78	33	33	28.61	31.03	33	33	33	33	33	33	33	24.32	0	0	0	0	0	0	0	0	0	0	0	0	0	0	0	0
Baseline or Follow-up	RF	29.44	33	36.14	33	33	33	33	33	33	33	33	33	33	33	33	33	33	33	33	33	33	33	29.05	23.47	33	33	33	33	33	33	33	27.03	0	0	0	0	0	0	0	0	0	0	0	0	0	0	0	0
Baseline or Follow-up	RF	29.41	33	27.26	33	33	33	33	33	33	33	33	33	33	33	33	33	33	33	33	33	33	33	29.97	32.35	33	33	33	33	33	33	33	26.79	0	1	0	0	0	0	0	0	0	0	0	0	0	0	0	0
Baseline or Follow-up	RF	29.35	33	26.37	33	33	33	33	33	33	33	33	33	33	33	33	33	33	33	34.24	33	33	33	30.92	24.97	33	33	33	33	33	33	33	33	0	1	0	0	0	0	0	0	0	0	0	0	0	0	0	0
Baseline or Follow-up	RF	29.52	33	33	33	33	33	33	33	33	33	33	33	33	33	33	33	33	33	33	33	33	33	31.52	29.19	33	33	33	33	33	33	33	38.96	0	0	0	0	0	0	0	0	0	0	0	0	0	0	0	0
Baseline or Follow-up	RF	29.76	33	34.85	33	33	33	33	33	33	33	33	33	33	33	33	33	33	33	33	33	33	33	25.69	30.36	33	33	33	33	33	33	33	27.83	0	0	0	0	0	0	0	0	0	0	0	0	0	0	0	0
Baseline or Follow-up	RF	29.03	33	33	33	33	33	33	33	33	33	33	33	33	33	33	33	33	33	33	33	33	33	28.61	33.79	33	33	33	33	33	33	33	24.02	0	0	0	0	0	0	0	0	0	0	0	0	0	0	0	0
Baseline or Follow-up	RF	29.14	33	33	33	33	33	33	33	33	33	33	33	33	33	33	33	33	33	33	33	32.15	33	27.82	33	33	33	28.45	33	33	33	33	28.13	0	0	0	0	0	0	0	0	0	0	0	0	0	0	0	0
Baseline or Follow-up	RF	23.32	33	31.99	33	33	33	33	33	33	33	33	33	33	33	33	33	33	33	33	33	33	33	31.26	24.26	33	33	33	33	32.77	33	33	25.67	0	1	0	0	0	0	0	0	0	0	0	0	0	0	0	0
Baseline or Follow-up	RF	23.56	33	33	33	33	33	33	33	33	33	33	33	33	33	33	33	33	33	33	33	36.17	33	28.23	30.11	33	33	33	33	33	33	33	26.87	0	0	0	0	0	0	0	0	0	0	0	0	0	0	0	0
Baseline or Follow-up	RF	30.42	33	35.36	33	33	33	33	33	33	33	33	33	33	33	33	33	33	33	33	33	33	33	28.85	33	33	33	33	33	33	33	33	19.33	0	0	0	0	0	0	0	0	0	0	0	0	0	0	0	0
Baseline or Follow-up	RF	30	33	33	33	33	33	33	33	33	33	33	33	33	33	33	33	33	33	33	36.68	33	33	27.21	33	33	33	34.6	33	33	33	33	21.49	0	0	0	0	0	0	0	0	0	0	0	0	0	0	0	0
Baseline or Follow-up	RF	30.13	33	33	33	33	33	33	33	33	33	33	33	33	33	33	33	33	33	33	36.33	33	33	30.01	33	33	33	34.75	33	33	33	33	20.67	0	0	0	0	0	0	0	0	0	0	0	0	0	0	0	0
Baseline or Follow-up	RF	30.82	33	33	33	33	33	33	33	33	33	33	33	33	33	33	33	33	33	33	33	35.43	33	33.07	33	33	33	33	33	33	33	33	22.48	0	0	0	0	0	0	0	0	0	0	0	0	0	0	0	0
Baseline or Follow-up	RF	30.38	33	33	33	33	33	33	33	33	33	33	33	33	33	33	33	33	33	33	36.38	33	33	32.85	33	33	33	33	33	33	33	33	19.39	0	0	0	0	0	0	0	0	0	0	0	0	0	0	0	0
Baseline or Follow-up	RF	29.73	33	33	33	33	33	33	33	33	33	33	33	33	33	33	33	33	33	33	33	33	33	30.06	33	33	33	33	33	33	33	33	29.78	0	0	0	0	0	0	0	0	0	0	0	0	0	0	0	0
Baseline or Follow-up	RF	30.7	33	33	33	33	33	33	33	33	33	33	33	33	33	33	33	33	33	33	33	33	33	15.51	33	33	35.21	33	33	33	33	33	24.13	0	0	0	0	0	0	0	0	0	0	0	0	0	0	0	0
Baseline or Follow-up	RF	29.19	33	33	33	33	33	33	33	33	33	33	33	33	33	33	33	33	33	33	33	33	33	32.52	33	33	33	32.01	33	33	33	33	26	0	0	0	0	0	0	0	0	0	0	0	0	0	0	0	0
Baseline or Follow-up	RF	30.61	33	33	33	33	33	33	33	33	33	33	33	33	33	33	33	33	33	33	33	34.67	33	26.54	33	33	33	33.15	33	33	33	33	23.11	0	0	0	0	0	0	0	0	0	0	0	0	0	0	0	0
Baseline or Follow-up	RF	30.42	33	33	33	33	33.29	33	33	33	33	33	33	33	33	33	33	33	33	33	33	33	33	33.61	33	33	33	33	33	33	33	33	33	0	0	0	0	0	0	0	0	0	0	0	0	0	0	0	0
Baseline or Follow-up	RF	30.7	33	33	33	33	33	33	33	33	33	33	33	33	33	33	33	33	33	33	33	33	33	31.86	33	33	37.14	34.96	33	33	33	33	29.17	0	0	0	0	0	0	0	0	0	0	0	0	0	0	0	0
Baseline or Follow-up	RF	29.13	33	33	33	33	33	33	33	33	33	33	33	33	33	33	33	33	33	33	33	33	33	28.96	33	33	33	33	33	33	33	33	33	0	0	0	0	0	0	0	0	0	0	0	0	0	0	0	0
Baseline or Follow-up	RF	30.03	33	26.18	33	33	33	33	33	33	33	33	33	33	33	33	33	33	33	33	33	33	33	31.31	33	33	33	33.38	33	33	33	33	33	0	1	0	0	0	0	0	0	0	0	0	0	0	0	0	0
Baseline or Follow-up	RF	29.3	33	33	33	33	33	33	33	33	33	33	33	33	33	33	33	33	33	33	33	33	33	32.82	33	33	32.43	33	33	33	33	33	21.58	0	0	0	0	0	0	0	0	0	0	0	0	0	0	0	0
Baseline or Follow-up	RF	28.14	33	33	33	33	33	33	33	33	33	33	33	33	33	33	33	33	33	33	31.41	33	33	28.86	33	33	33	33	33	33	33	33	21.25	0	0	0	0	0	0	0	0	0	0	0	0	0	0	0	0
Baseline or Follow-up	RF	29.63	33	33	33	33	33	33	33	33	33	33	33	33	33	33	33	33	33	33	33	33	33	29.4	34.39	33	33	33	33	33	33	33	24.05	0	0	0	0	0	0	0	0	0	0	0	0	0	0	0	0
Baseline or Follow-up	RF	29.43	33	33	33	33	33	33	33	33	33	33	33	33	33	33	33	33	33	33	33	33	33	29.25	33	33	33	29.61	33	33	33	33	33	0	0	0	0	0	0	0	0	0	0	0	0	0	0	0	0
Baseline or Follow-up	RF	28.75	33	33	33	33	33	33	33	33	33	33	33	33	33	33	33	33	33	33	33	33	33	33.07	28.75	33	33.53	32.43	33	33	33	33	21.9	0	0	0	0	0	0	0	0	0	0	0	0	0	0	0	0
Baseline or Follow-up	RF	28.89	33	33	33	33	33	33	33	33	33	33	33	33	33	33	33	33	33	33	33	33	33	34.14	33	33	33	33	33	33	33	33	24.11	0	0	0	0	0	0	0	0	0	0	0	0	0	0	0	0
Baseline or Follow-up	RF	28.71	33	33	33	33	33	33	33	33	33	33	33	33	33	33	33	33	33	33	25.95	31.14	33	33.02	33	33	33	35.89	33	33	33	33	33	0	0	0	0	0	0	0	0	0	0	0	0	0	0	0	0
Baseline or Follow-up	RF	29.03	33	33	33	33	33	33	33	33	33	33	33	33	33	33	33	33	33	33	33	33	33	28.43	33	33	33	33	33	33	33	33	23.74	0	0	0	0	0	0	0	0	0	0	0	0	0	0	0	0
Baseline or Follow-up	RF	29.29	33	33	33	33	35.37	33	33	33	33	33	33	33	33	33	33	33	33	33	33	33	33	36.02	26.99	33	33	33	33	33	33	33	33	0	0	0	0	0	0	0	0	0	0	0	0	0	0	0	0
Baseline or Follow-up	RF	29.78	33	33	33	33	33	33	33	33	33	33	33	33	33	33	33	33	33	33	33	33	33	30.34	33	33	33	32.58	33	33	33	33	25.87	0	0	0	0	0	0	0	0	0	0	0	0	0	0	0	0
Baseline or Follow-up	RF	29.98	33	33	33	33	33	33	33	33	33	33	33	33	33	33	33	33	33	33	33	33.56	33	31.63	33	33	33	33	33	33	33	33	28.71	0	0	0	0	0	0	0	0	0	0	0	0	0	0	0	0
Baseline or Follow-up	RF	29.1	33	33	33	33	33	33	33	33	33	33	33	33	33	33	33	33	33	33	33	33	33	29.49	33	33	33	34.06	33	33	33	33	30.48	0	0	0	0	0	0	0	0	0	0	0	0	0	0	0	0
Baseline or Follow-up	RF	29.28	33	33	33	33	33	33	33	33	33	33	33	33	33	33	33	33	33	33	33	33	33	33.88	33	33	33	33.65	33	33	33	33	33	0	0	0	0	0	0	0	0	0	0	0	0	0	0	0	0
Baseline or Follow-up	RF	29.85	33	33	33	33	33	33	33	33	33	33	33	33	33	33	33	33	33	33	33	33	33	26.99	33	33	33	33	33	33	33	33	22.48	0	0	0	0	0	0	0	0	0	0	0	0	0	0	0	0
Baseline or Follow-up	RF	29.51	33	33	33	33	33	33	33	33	33	33	33	33	33	33	33	33	33	33	33	33	33	37.04	33	33	33	33	33	33	33	33	20.49	0	0	0	0	0	0	0	0	0	0	0	0	0	0	0	0
Baseline or Follow-up	RF	29.56	33	33	33	33	33	33	33	33	33	33	33	33	33	33	33	33	33	33	33	35.9	33	35.73	28	33	33	36.13	33	33	33	33	33	0	0	0	0	0	0	0	0	0	0	0	0	0	0	0	0
Baseline or Follow-up	RF	28.48	33	33	33	33	33	33	33	33	33	33	33	33	33	33	33	33	33	33	33	33	33	36.19	33	33	33	33	33	33	33	33	33	0	0	0	0	0	0	0	0	0	0	0	0	0	0	0	0
Baseline or Follow-up	RF	29.74	33	33	33	33	33	33	33	33	33	33	33	33	33	33	33	33	33	33	33	33	33	34.57	33	33	33	33	33	33	33	33	19.37	0	0	0	0	0	0	0	0	0	0	0	0	0	0	0	0
Baseline or Follow-up	RF	29.7	33	33	33	33	33	33	33	33	33	33	33	33	33	33	33	33	33	33	33	33	33	33.01	33	33	33	24.07	33	33	33	33	26.2	0	0	0	0	0	0	0	0	0	0	0	0	0	0	0	0
Baseline or Follow-up	RF	29.83	33	33	33	33	33	33	33	33	33	33	33	33	33	33	33	33	33	33	29.74	33	33	35.43	33	33	33	33	33	33	33	33	27.06	0	0	0	0	0	0	0	0	0	0	0	0	0	0	0	0
Baseline or Follow-up	RF	29.5	33	33	33	33	34.31	33	33	33	33	33	33	33	33	33	33	33	33	33	30.55	33	33	32.21	33	33	35.75	30.37	33	33	33	33	22.33	0	0	0	0	0	0	0	0	0	0	0	0	0	0	0	0
Baseline or Follow-up	RF	30.38	33	33	33	33	33	33	33	33	33	33	33	33	33	33	33	33	33	33	33	33	33	30.68	33	33	33	35.2	33	33	33	33	25.4	0	0	0	0	0	0	0	0	0	0	0	0	0	0	0	0
Baseline or Follow-up	RF	29.43	33	33	33	33	33	33	33	33	33	33	33	33	33	33	33	33	33	33	33	33.27	33	31.24	33	33	33	34.94	33	33	33	33	20.51	0	0	0	0	0	0	0	0	0	0	0	0	0	0	0	0
Baseline or Follow-up	RF	28.84	33	33	33	33	33	33	33	33	33	33	33	33	33	33	33	33	33	33	33	33	33	29.7	33	33	33	33	33	33	33	33	33	0	0	0	0	0	0	0	0	0	0	0	0	0	0	0	0
Baseline or Follow-up	RF	29.24	33	33	33	33	31.47	33	33	33	33	33	33	33	33	33	33	33	33	33	33	34.39	33	32.33	33	33	33	33	33	33	33	33	19.7	0	0	0	0	1	0	0	0	0	0	0	0	0	0	0	0
Baseline or Follow-up	RF	29.34	33	33	33	33	33	33	33	33	33	33	33	33	33	33	33	33	33	33	33	33	33	27.38	33	33	30.26	35.37	33	33	33	33	21.45	0	0	0	0	0	0	0	0	0	0	0	0	0	0	0	0
Baseline or Follow-up	RF	29.36	33	33	33	33	33	33	33	33	33	33	33	33	33	33	33	33	33	33	33	33	33	29.25	31.05	33	33	33	33	33	33	33	26.09	0	0	0	0	0	0	0	0	0	0	0	0	0	0	0	0
Baseline or Follow-up	RF	28.31	33	33	33	33	33	33	33	33	33	33	33	33	33	33	33	33	33	33	33	32.83	33	33.09	33	33	33	23.64	33	33	33	33	19.34	0	0	0	0	0	0	0	0	0	0	0	0	0	0	0	0
Baseline or Follow-up	RF	30.16	33	33	33	33	33	33	33	33	33	33	33	33	33	33	33	33	33	33	33	33	33	32.05	33	33	33	33	33	33	33	33	30.43	0	0	0	0	0	0	0	0	0	0	0	0	0	0	0	0
Baseline or Follow-up	RF	30.38	33	33	33	33	33	33	33	33	33	33	33	33	33	33	33	33	33	33	30.43	33	33	33.75	33	33	33	36.24	33	33	33	33	23.67	0	0	0	0	0	0	0	0	0	0	0	0	0	0	0	0
Baseline or Follow-up	RF	29.07	33	33	33	33	33	33	33	33	33	33	33	33	33	33	33	33	33	33	39.15	31.48	33	29.72	33	33	34.37	33	33	33	33	33	23.1	0	0	0	0	0	0	0	0	0	0	0	0	0	0	0	0
Baseline or Follow-up	RF	30.03	33	33	33	33	33	33	33	33	33	33	33	33	33	33	33	33	33	33	32.54	38.41	33	34.07	33	33	33	35.49	33	33	33	33	19.13	0	0	0	0	0	0	0	0	0	0	0	0	0	0	0	0
Baseline or Follow-up	RF	30.06	33	33	33	33	33	33	33	33	33	33	33	33	33	33	33	33	33	33	25.1	30.95	33	33.9	33	33	33	33	33	33	33	33	23.65	0	0	0	0	0	0	0	0	0	0	0	0	0	0	0	0
Baseline or Follow-up	RF	30	33	33	33	33	33	33	33	33	33	33	33	33	33	33	33	33	33	33	33	33.25	33	27.47	33	33	35.22	33	33	33	33	33	29.18	0	0	0	0	0	0	0	0	0	0	0	0	0	0	0	0
Baseline or Follow-up	RF	29.94	33	33	33	33	33	33	33	33	33	33	33	33	33	33	33	33	33	33	33	33	33	33	33	33	33	33.73	33	33	33	33	33	0	0	0	0	0	0	0	0	0	0	0	0	0	0	0	0
Baseline or Follow-up	RF	29.93	33	33	33	33	33	33	33	33	33	33	33	33	33	33	33	33	33	33	33	33	33	29.13	33	33	33	34.15	33	33	33	33	31.02	0	0	0	0	0	0	0	0	0	0	0	0	0	0	0	0
Baseline or Follow-up	RF	30.23	33	33	33	33	33	33	33	33	33	33	33	33	33	33	33	33	33	33	33	33	33	29.55	28.49	33	33	33	33	33	33	33	20.27	0	0	0	0	0	0	0	0	0	0	0	0	0	0	0	0
Baseline or Follow-up	RF	27.93	33	33	33	33	33	33	33	33	33	33	33	33	33	33	33	33	33	33	34.5	33	33	33	33	33	33	33	33	33	33	33	33	0	0	0	0	0	0	0	0	0	0	0	0	0	0	0	0
Baseline or Follow-up	RF	28.51	33	33	33	33	33	33	33	33	33	33	33	33	33	33	33	33	33	33	33	35.12	33	29.1	33	33	33	35.47	33	33	33	33	21.15	0	0	0	0	0	0	0	0	0	0	0	0	0	0	0	0
Baseline or Follow-up	RF	29.97	33	33	33	33	33	33	33	33	33	33	33	33	33	33	33	33	33	33	33	31.44	33	35.76	33	33	33	33	33	33	33	33	33	0	0	0	0	0	0	0	0	0	0	0	0	0	0	0	0
Baseline or Follow-up	RF	30.25	33	33	33	33	33	33	33	33	33	33	33	33	33	33	33	33	33	33	29.62	33	33	34.07	33	33	33	34.86	33	33	33	33	22.4	0	0	0	0	0	0	0	0	0	0	0	0	0	0	0	0
Baseline or Follow-up	RF	30.4	33	33	33	33	33	33	33	33	33	33	33	33	33	33	33	33	33	33	33	32.49	33	31.19	33	33	33	33	33	33	33	33	23.95	0	0	0	0	0	0	0	0	0	0	0	0	0	0	0	0
Baseline or Follow-up	RF	30.21	33	33	33	33	33	33	33	33	33	33	33	33	33	33	33	33	33	33	33	33	33	36.53	33	33	33	33	33	33	33	33	20.81	0	0	0	0	0	0	0	0	0	0	0	0	0	0	0	0
Baseline or Follow-up	RF	30.35	33	33	33	33	33	33	33	33	33	33	33	33	33	33	33	33	33	33	33	31.28	33	33.95	24.78	33	33	33	33	33	33	33	33	0	0	0	0	0	0	0	0	0	0	0	0	0	0	0	0
Baseline or Follow-up	RF	30.37	33	33	33	33	33	33	33	33	33	33	33	33	33	33	33	33	33	33	33	33	33	36.03	33	33	33	33	33	33	33	33	24.75	0	0	0	0	0	0	0	0	0	0	0	0	0	0	0	0
Baseline or Follow-up	RF	29.74	33	33	33	33	33	33	33	33	33	33	33	33	33	33	33	33	33	33	33	34.73	33	33.49	33	33	33	33	33	33	33	33	33	0	0	0	0	0	0	0	0	0	0	0	0	0	0	0	0
Baseline or Follow-up	RF	30.18	33	33	33	33	33	33	33	33	33	33	33	33	33	33	33	33	33	33	33	33	33	33	33	33	33	35.42	33	33	33	33	33	0	0	0	0	0	0	0	0	0	0	0	0	0	0	0	0
Baseline or Follow-up	RF	30.51	33	33	33	33	33.37	33	33	33	33	25.34	33	33	33	33	33	33	33	33	33	33.1	33	33.65	33	33	33	35.92	33	33	33	33	25.33	0	0	0	0	0	0	0	0	0	1	0	0	0	0	0	0
Baseline or Follow-up	RF	30.08	33	33	33	33	33	33	33	33	33	33	33	33	33	33	33	33	33	33	33	33	33	31.41	33	33	33	33	33	33	33	33	22.05	0	0	0	0	0	0	0	0	0	0	0	0	0	0	0	0
Baseline or Follow-up	RF	29.84	33	33	33	33	33	33	33	33	33	33	33	33	33	33	33	33	33	33	33	36.44	33	31.41	23.08	33	33	26.83	33	33	33	33	25.34	0	0	0	0	0	0	0	0	0	0	0	0	0	0	0	0
Baseline or Follow-up	RF	30.07	33	33	33	33	27.17	33	33	33	33	33	33	33	33	33	33	33	33	33	36.38	33.44	33	33.07	33	33	33	34.96	33	33	33	33	30.07	0	0	0	0	1	0	0	0	0	0	0	0	0	0	0	0
Baseline or Follow-up	RF	29.72	33	33	33	33	34.06	33	33	33	33	33	33	33	33	33	33	33	33	33	33	33	33	29.43	33	33	33	33	33	33	33	33	33	0	0	0	0	0	0	0	0	0	0	0	0	0	0	0	0
Baseline or Follow-up	RF	29.97	33	30.86	33	33	33	33	33	33	33	33	33	33	33	33	33	33	33	33	33.03	33	33	31.69	33	33	33	33	33	33	33	33	25.6	0	1	0	0	0	0	0	0	0	0	0	0	0	0	0	0
Baseline or Follow-up	RF	26.62	33	33	33	33	33	33	33	33	33	33	33	33	33	33	33	33	33	33	33	33	33	33.34	33	33	33	33	33	33	33	33	26.07	0	0	0	0	0	0	0	0	0	0	0	0	0	0	0	0
Baseline or Follow-up	RF	29.91	33	33	33	33	33	33	33	33	33	33	33	33	33	33	33	33	33	33	33	30.31	33	36.43	33	33	33	33	33	33	33	33	24.85	0	0	0	0	0	0	0	0	0	0	0	0	0	0	0	0
[truncated: 27 more columns]
